# Supplementary material for: Large-scale transcriptome sequencing and gene analyses in the crab-eating macaque (Macaca fascicularis) for biomedical research
Source: BMC Genomics. 2012 May 4;13:163. doi: 10.1186/1471-2164-13-163 (PMC3496626; doi:10.1186/1471-2164-13-163)
Supplement: Additional file 2 — Figure S1. Flowchart for bioinformatic analysis. Figure S2. Length distribution of crab-eating macaque isotigs. For the analysis of length distribution, clustered and unclustered isotigs were analyzed. Figure S3. Manual selection method for TE-derived AS events. [file 1471-2164-13-163-S2.zip]

Archive with 23 entries (23 files):
- S_T10_The list of DEG candidate in Heart.xlsx
- S_T11_The list of DEG candidate in Kidney.xlsx
- S_T12_The list of DEG candidate in Liver.xlsx
- S_T13_The list of DEG candidate in Lung.xlsx
- S_T14_The list of DEG candidate in Pancreas.xlsx
- S_T15_The list of DEG candidate in Prostate.xlsx
- S_T16_The list of DEG candidate in Salivary gland.xlsx
- S_T17_The list of DEG candidate in Skeletal Muscle.xlsx
- S_T18_The list of DEG candidate in Small intestine.xlsx
- S_T19_The list of DEG candidate in Stomach.xlsx
- S_T1_The information of GS FLX sequencing procedure.xlsx
- S_T20_The list of DEG candidate in Testis.xlsx
- S_T21_Summary of alternative splicing events in crab-eating macaque.xlsx
- S_T22_Manually analyzed results of AS.xlsx
- S_T23_Primer infromation for DEG validation.xlsx
- S_T2_The summary of sequencing procedure in 16 diifferent tissues.xlsx
- S_T3_The summary of Crab-eating Macaques 454 sequencing.xlsx
- S_T4_Coverage caluculation of crab-eating macaque through human unigene and human reference gene.xlsx
- S_T5_Calculation of hitting query of crab-eating macaque with human unigene and human reference.xlsx
- S_T6_The list of Gens used for OMIM analysis.xlsx
- S_T7_The list of OMIM genes covered by crab-eating macaque..xlsx
- S_T8_The list of DEG candidate in Brain.xlsx
- S_T9_The list of DEG candidate in Cecum.xlsx
