# Supplementary material for: Large-scale transcriptome sequencing and gene analyses in the crab-eating macaque (Macaca fascicularis) for biomedical research
Source: BMC Genomics. 2012 May 4;13:163. doi: 10.1186/1471-2164-13-163 (PMC3496626; doi:10.1186/1471-2164-13-163)
Supplement: Additional file 2 — Figure S1. Flowchart for bioinformatic analysis. Figure S2. Length distribution of crab-eating macaque isotigs. For the analysis of length distribution, clustered and unclustered isotigs were analyzed. Figure S3. Manual selection method for TE-derived AS events. [file 1471-2164-13-163-S2.zip › S_T10_The list of DEG candidate in Heart.xlsx]

## Sheet: Sheet1
	Supplementary Table 11. The list of DEG candidate in Heart
	Clustered transcript acession no.	Contig id	Total reads
	NM_000256	contig00004	292
	NM_001001431	contig00001	243
	NM_001080115	contig00001	112
