# Supplementary material for: Large-scale transcriptome sequencing and gene analyses in the crab-eating macaque (Macaca fascicularis) for biomedical research
Source: BMC Genomics. 2012 May 4;13:163. doi: 10.1186/1471-2164-13-163 (PMC3496626; doi:10.1186/1471-2164-13-163)
Supplement: Additional file 2 — Figure S1. Flowchart for bioinformatic analysis. Figure S2. Length distribution of crab-eating macaque isotigs. For the analysis of length distribution, clustered and unclustered isotigs were analyzed. Figure S3. Manual selection method for TE-derived AS events. [file 1471-2164-13-163-S2.zip › S_T11_The list of DEG candidate in Kidney.xlsx]

## Sheet: Sheet1
Supplementary Table 12. The list of DEG candidate in kidney
Clustered transcript acession no.	Contig id	Total reads
NM_001008389	contig00002	2266
NM_003361	contig00001	197
NM_014464	contig00001	154
NM_003052	contig00002	256
NM_153278	contig00001	204
NM_153378	contig00002	129
NM_017584	contig00013, contig00005, contig00008, contig00006	592
NM_004525	contig00001	183
NM_004062	contig00002	105
NM_153022	contig00001	119
NM_001195087	contig00014	189
