# Supplementary material for: Large-scale transcriptome sequencing and gene analyses in the crab-eating macaque (Macaca fascicularis) for biomedical research
Source: BMC Genomics. 2012 May 4;13:163. doi: 10.1186/1471-2164-13-163 (PMC3496626; doi:10.1186/1471-2164-13-163)
Supplement: Additional file 2 — Figure S1. Flowchart for bioinformatic analysis. Figure S2. Length distribution of crab-eating macaque isotigs. For the analysis of length distribution, clustered and unclustered isotigs were analyzed. Figure S3. Manual selection method for TE-derived AS events. [file 1471-2164-13-163-S2.zip › S_T12_The list of DEG candidate in Liver.xlsx]

## Sheet: Sheet1
Supplementary Table 13. The list of DEG candidate in Liver
Clustered transcript acession no.	Contig id	Total reads
NM_000773	contig00005, contig00003, contig00004	864
NM_000066	contig00001	254
NM_000670	contig00003, contig00002	518
NM_021870	contig00001	2347
NM_000509	contig00002, contig00001	388
NM_021871	contig00002, contig00005, contig00006, contig00003	2383
NM_000508	contig00002	449
NM_000567	contig00001	165
NM_006944	contig00001	212
NM_005666	contig00001	189
NM_020995	contig00002	115
NM_000769	contig00003	112
NM_001646	contig00002, contig00001	385
NM_001643	contig00001, contig00002, contig00007, contig00006, contig00008, contig00003	4744
NM_004467	contig00001	359
NM_000583	contig00001	2185
NM_000483	contig00001	908
NM_001184741	contig00002	195
NM_005141	contig00002, contig00003	917
NM_002218	contig00001	101
NM_001166436	contig00002	199
NM_000613	contig00001	776
NM_003049	contig00001	151
NM_000477	contig00047, contig00056, contig00015, contig00042, contig00020, contig00040, contig00071, contig00079, contig00006, contig00060, contig00010	5517
NM_000446	contig00002	249
NM_001639	contig00002	284
NM_000767	contig00001	355
NM_001074	contig00015	128
NM_001127610	contig00002	114
NM_001633	contig00001	2740
NM_001737	contig00001	540
NM_000133	contig00001	115
NM_000242	contig00001	137
NM_000506	contig00002	163
NM_000353	contig00001	716
NM_000607	contig00001	234
NM_004391	contig00001	179
NM_001622	contig00001	1432
NM_021139	contig00001, contig00006	415
NM_002113	contig00002	103
NM_001994	contig00001	161
NM_000045	contig00001	101
