# Supplementary material for: Large-scale transcriptome sequencing and gene analyses in the crab-eating macaque (Macaca fascicularis) for biomedical research
Source: BMC Genomics. 2012 May 4;13:163. doi: 10.1186/1471-2164-13-163 (PMC3496626; doi:10.1186/1471-2164-13-163)
Supplement: Additional file 2 — Figure S1. Flowchart for bioinformatic analysis. Figure S2. Length distribution of crab-eating macaque isotigs. For the analysis of length distribution, clustered and unclustered isotigs were analyzed. Figure S3. Manual selection method for TE-derived AS events. [file 1471-2164-13-163-S2.zip › S_T14_The list of DEG candidate in Pancreas.xlsx]

## Sheet: Sheet1
Supplementary Table 15. The list of DEG candidate in Pancreas
Clustered transcript acession no.	Contig id	Total reads
NM_007272	contig00023, contig00039, contig00007, contig00027, contig00026, contig00017, contig00020, contig00030, contig00016, contig00032, contig00002, contig00029	6527
NM_000936	contig00003, contig00009, contig00006, contig00007, contig00001, contig00004, contig00002, contig00014, contig00012	19965
NM_006217	contig00001	292
NM_007352	contig00002, contig00003, contig00006, contig00004, contig00021, contig00020, contig00026, contig00009, contig00007	7231
NM_015849	contig00001	349
NM_020978	contig00032, contig00010, contig00030, contig00003, contig00045, contig00037, contig00015, contig00047	9232
NM_001008221	contig00002	205
NM_001502	contig00001, contig00002	3258
NM_001871	contig00003, contig00004, contig00001, contig00005, contig00008	8617
NM_000928	contig00006, contig00001, contig00007, contig00004, contig00002, contig00010	7116
NM_001197098	contig00001, contig00015, contig00007, contig00014, contig00023, contig00022	1066
NM_001907	contig00002, contig00005, contig00007, contig00009, contig00003, contig00006, contig00008	3258
NM_001185177	contig00001	123
NM_002054	contig00001	399
NM_001164782	contig00004	148
NM_005747	contig00002	192
NM_033440	contig00006, contig00062, contig00012, contig00007, contig00023, contig00001, contig00019, contig00066, contig00028, contig00072, contig00082, contig00067, contig00045, contig00011, contig00065, contig00055, contig00013, contig00021, contig00002, contig00025, contig00069, contig00079, contig00081, contig00010, contig00083, contig00064, contig00020, contig00057, contig00084, contig00080, contig000…	21333
NM_001971	contig00003, contig00002, contig00004, contig00006, contig00001	3976
NM_001868	contig00004, contig00005, contig00001, contig00003, contig00017	12107
NM_001869	contig00003, contig00008, contig00001, contig00006, contig00005, contig00002, contig00007	2259
NM_000699	contig00003, contig00012	3567
NM_002770	contig00002, contig00047, contig00003, contig00021, contig00032, contig00004, contig00018, contig00052, contig00048, contig00020, contig00017, contig00049, contig00051, contig00030, contig00074, contig00012, contig00078, contig00057, contig00087, contig00038, contig00006, contig00024, contig00060, contig00022, contig00068, contig00067	20760
NM_002769	contig00002, contig00007, contig00001, contig00004, contig00005	3370
NM_002771	contig00006, contig00010, contig00015, contig00002, contig00001, contig00008, contig00030, contig00029, contig00003, contig00009, contig00011,contig00005, contig00031, contig00004	13377
NM_001807	contig00001, contig00002, contig00012, contig00003, contig00005, contig00007	4879
NM_006229	contig00009, contig00004, contig00005, contig00006, contig00002	6476
NM_001025200	contig00001, contig00004, contig00002	765
NM_001906	contig00001	509
NM_022034	contig00001	647
NM_001832	contig00005, contig00002, contig00003, contig00001, contig00004, contig00009	6323
NM_000207	contig00001	1116
NM_005396	contig00005, contig00002	5011
