# Supplementary material for: Large-scale transcriptome sequencing and gene analyses in the crab-eating macaque (Macaca fascicularis) for biomedical research
Source: BMC Genomics. 2012 May 4;13:163. doi: 10.1186/1471-2164-13-163 (PMC3496626; doi:10.1186/1471-2164-13-163)
Supplement: Additional file 2 — Figure S1. Flowchart for bioinformatic analysis. Figure S2. Length distribution of crab-eating macaque isotigs. For the analysis of length distribution, clustered and unclustered isotigs were analyzed. Figure S3. Manual selection method for TE-derived AS events. [file 1471-2164-13-163-S2.zip › S_T16_The list of DEG candidate in Salivary gland.xlsx]

## Sheet: Sheet1
	Supplementary Table 17. The list of DEG candidate in Salivary gland
	Clustered transcript acession no.	Contig id	Total reads
	NM_006685	contig00024, contig00037, contig00036, contig00017, contig00001, contig00028, contig00046, contig00045, contig00016, contig00048, contig00058, contig00003, contig00018, contig00014, contig00026, contig00042, contig00038, contig00031	10513
	NM_145252	contig00003, contig00005, contig00002, contig00001, contig00006	3959
	NM_001215	contig00001, contig00004, contig00002	2443
	NM_001900	contig00001, contig00002	1299
	NM_001009181	contig00032, contig00013, contig00014, contig00005, contig00012, contig00019, contig00006, contig00008, contig00010, contig00016	4310
	NM_003154	contig00003, contig00001, contig00002, contig00006, contig00004, contig00005	6084
	NM_080574	contig00021, contig00006, contig00023, contig00013, contig00002, contig00014, contig00012, contig00040	9630
	NM_002652	contig00015, contig00023, contig00002, contig00014, contig00001, contig00013, contig00024, contig00009, contig00011	6430
	NM_000200	contig00032, contig00063, contig00005, contig00043, contig00010, contig00026, contig00027, contig00002, contig00008, contig00009, contig00034, contig00031, contig00020	12175
	NM_001145007	contig00002, contig00005, contig00004	2076
	NM_002159	contig00003, contig00005, contig00007	1854
	NM_000699	contig00006	483
	NM_006248	contig00004, contig00015, contig00001, contig00013, contig00003, contig00011, contig00006, contig00016	8654
	NM_001899	contig00004, contig00005, contig00003, contig00008, contig00006, contig00002, contig00016, contig00001, contig00010, contig00013, contig00022	18775
	NM_001322	contig00001, contig00002	1896
	NM_001898	contig00002, contig00015, contig00001, contig00007, contig00003, contig00006	3429
	NM_005039	contig00123, contig00016, contig00101, contig00050, contig00020, contig00036, contig00130, contig00015, contig00113, contig00043, contig00154, contig00004, contig00022, contig00007, contig00100, contig00001, contig00088, contig00094, contig00008, contig00135, contig00098, contig00134, contig00199, contig00125, contig00069, contig00175, contig00161, contig00010, contig00042, contig00144, contig001…	32340
	NM_214711	contig00007, contig00001	275
	NM_006250	contig00001, contig00002, contig00003, contig00004	3803
	NM_006249	contig00007, contig00037, contig00026, contig00036, contig00004, contig00011, contig00010, contig00015, contig00006, contig00005, contig00001, contig00023, contig00038, contig00009	5121
