# Supplementary material for: Large-scale transcriptome sequencing and gene analyses in the crab-eating macaque (Macaca fascicularis) for biomedical research
Source: BMC Genomics. 2012 May 4;13:163. doi: 10.1186/1471-2164-13-163 (PMC3496626; doi:10.1186/1471-2164-13-163)
Supplement: Additional file 2 — Figure S1. Flowchart for bioinformatic analysis. Figure S2. Length distribution of crab-eating macaque isotigs. For the analysis of length distribution, clustered and unclustered isotigs were analyzed. Figure S3. Manual selection method for TE-derived AS events. [file 1471-2164-13-163-S2.zip › S_T17_The list of DEG candidate in Skeletal Muscle.xlsx]

## Sheet: Sheet1
	Supplementary Table 18. The list of DEG candidate in Skeletal muscle
	Clustered transcript acession no.	Contig id	Total reads
	NM_144994	contig00004	124
	NM_003281	contig00001	112
	NM_003289	contig00002, contig00004, contig00003	2318
	NM_001100	contig00001, contig00003, contig00002	9883
	NM_206820	contig00002, contig00001	1161
	NM_206821	contig00001	143
	NM_001104	contig00001, contig00002	1069
	NM_003279	contig00003, contig00001, contig00002, contig00004	3793
	NM_004320	contig00003, contig00001, contig00004	3481
	NM_000036	contig00001	162
	NM_004543	contig00007, contig00001	1890
	NM_003837	contig00001	191
	NM_001231	contig00001	630
	NM_003282	contig00001	1764
	NM_021245	contig00001	910
	NM_001135940	contig00001	413
	NM_006790	contig00001	116
	NM_001127617	contig00001	577
	NM_001128933	contig00001	120
	NM_001042781	contig00005, contig00001	1446
	NM_033118	contig00001	261
	NM_013353	contig00001	130
	NM_001100112	contig00001	1325
	NM_001079810	contig00001	252
	NM_013292	contig00001	2870
	NM_004533	contig00001	986
	NM_003063	contig00001	1088
	NM_079420	contig00001, contig00003, contig00004	1779
	NM_079422	contig00001	1159
	NM_005963	contig00002, contig00001	5902
	NM_152263	contig00001	138
	NM_017533	contig00003, contig00002, contig00004, contig00001	3461
	NM_006073	contig00001	174
