# Supplementary material for: Large-scale transcriptome sequencing and gene analyses in the crab-eating macaque (Macaca fascicularis) for biomedical research
Source: BMC Genomics. 2012 May 4;13:163. doi: 10.1186/1471-2164-13-163 (PMC3496626; doi:10.1186/1471-2164-13-163)
Supplement: Additional file 2 — Figure S1. Flowchart for bioinformatic analysis. Figure S2. Length distribution of crab-eating macaque isotigs. For the analysis of length distribution, clustered and unclustered isotigs were analyzed. Figure S3. Manual selection method for TE-derived AS events. [file 1471-2164-13-163-S2.zip › S_T19_The list of DEG candidate in Stomach.xlsx]

## Sheet: Sheet1
	Supplementary Table 20. The list of DEG candidate in Stomach
	Clustered transcript acession no.	Contig id	Total reads
	NM_019617	contig00004, contig00001, contig00002, contig00003	4227
	NM_182536	contig00001	593
	NM_003225	contig00001, contig00002, contig00005, contig00003	1358
	NM_006418	contig00001	381
	NM_000705	contig00001	347
	NM_014224	contig00022, contig00013, contig00008, contig00021, contig00001, contig00020, contig00027, contig00010, contig00024, contig00023, contig00016, contig00040, contig00017, contig00032, contig00005, contig00026, contig00012, contig00034, contig00011, contig00007	11533
	NM_005672	contig00004, contig00001, contig00002, contig00003	822
	NM_016362	contig00001	170
	NM_005423	contig00001, contig00002	1605
	NM_005961	contig00003, contig00001	543
	NM_001062	contig00001	675
	NM_201653	contig00001	456
	NM_004190	contig00001	1255
	NM_001079808	contig00009, contig00007, contig00008, contig00003, contig00001, contig00002, contig00014, contig00016, contig00010, contig00020, contig00005	8749
