# Supplementary material for: Large-scale transcriptome sequencing and gene analyses in the crab-eating macaque (Macaca fascicularis) for biomedical research
Source: BMC Genomics. 2012 May 4;13:163. doi: 10.1186/1471-2164-13-163 (PMC3496626; doi:10.1186/1471-2164-13-163)
Supplement: Additional file 2 — Figure S1. Flowchart for bioinformatic analysis. Figure S2. Length distribution of crab-eating macaque isotigs. For the analysis of length distribution, clustered and unclustered isotigs were analyzed. Figure S3. Manual selection method for TE-derived AS events. [file 1471-2164-13-163-S2.zip › S_T1_The information of GS FLX sequencing procedure.xlsx]

## Sheet: Sheet1
Supplementary Table 2. The information of GS FLX sequencing procedure
Plate No.	Tissue Information	Individual No.
Plate 1	Cecum	C051 (F)
	Cellebellum	C051 (F)
	Heart	C051 (F)
Plate 2	Kideny	C051 (F)
	Liver	C051 (F)
	Lung	C051 (F)
Plate 3	Ovary	C051 (F)
	Pancreas	C051 (F)
	Prostate	C041 (M)
Plate 4	Salivary gland	C051 (F)
	Skeletal muscle	C051 (F)
	Samll intestine	C051 (F)
Plate 5	Spleen	C051 (F)
	Stomach	C051 (F)
	Testis	C041 (M)
Plate 5.5	Cerebrum	C051 (F)
