# Supplementary material for: Large-scale transcriptome sequencing and gene analyses in the crab-eating macaque (Macaca fascicularis) for biomedical research
Source: BMC Genomics. 2012 May 4;13:163. doi: 10.1186/1471-2164-13-163 (PMC3496626; doi:10.1186/1471-2164-13-163)
Supplement: Additional file 2 — Figure S1. Flowchart for bioinformatic analysis. Figure S2. Length distribution of crab-eating macaque isotigs. For the analysis of length distribution, clustered and unclustered isotigs were analyzed. Figure S3. Manual selection method for TE-derived AS events. [file 1471-2164-13-163-S2.zip › S_T20_The list of DEG candidate in Testis.xlsx]

## Sheet: Sheet1
	Supplementary Table 21. The list of DEG candidate in Testis
	Clustered transcript acession no.	Contig id	Total reads
	NM_144613	contig00001	145
	NM_173812	contig00001	121
	NM_030933	contig00001	123
	NM_033122	contig00001	125
	NM_001031735	contig00001, contig00002	312
	NM_080431	contig00001	204
	NM_001033564	contig00003, contig00001	522
	NM_001013646	contig00001	150
	NM_002762	contig00001, contig00006, contig00003, contig00002, contig00005, contig00007	4646
	NM_023934	contig00003	116
	NM_001010857	contig00001	492
	NM_176791	contig00001	133
	NM_032037	contig00001	148
	NM_004066	contig00001	279
	NM_153330	contig00001	110
	NM_203412	contig00001	266
	NM_005425	contig00001	2086
	NM_138796	contig00001	108
	NM_181788	contig00001	160
	NM_144673	contig00001	201
	NM_001197302	contig00001	209
	NM_001195637	contig00001	152
	NM_033328	contig00001	197
	NM_138733	contig00001	116
	NM_033413	contig00001	133
	NM_001178002	contig00001	168
	NM_145205	contig00001, contig00002	1025
	NM_174927	contig00001	112
	NM_001009997	contig00001	210
	NM_001031743	contig00001	149
	NM_016483	contig00001	566
	NM_033194	contig00001	124
	NM_030663	contig00001	283
	NM_153437	contig00004	602
	NM_019644	contig00001	606
	NM_032567	contig00001	138
	NM_152397	contig00001	125
	NM_138369	contig00001	349
	NM_152465	contig00002	123
	NM_173846	contig00002, contig00003	209
	NM_080825	contig00001	195
	NM_001145712	contig00001	306
	NM_144659	contig00001	397
	NM_001145545	contig00001	106
	NM_019612	contig00001	163
	NM_001144064	contig00001	148
	NM_001142408	contig00001	707
	NM_139289	contig00001	284
	NM_012466	contig00001	102
	NM_194296	contig00001	112
	NM_001012971	contig00001	178
	NM_006686	contig00001	121
	NM_017448	contig00001	261
	NM_024410	contig00002	257
	NM_032489	contig00001	151
	NM_006001	contig00001	142
	NM_005893	contig00001	112
	NM_017481	contig00001	138
	NM_031916	contig00001	149
	NM_001001394	contig00002	106
	NM_080386	contig00001	187
	NM_024059	contig00001	136
	NM_145004	contig00001	111
	NM_001093728	contig00003	112
	NM_018436	contig00001	107
	NM_144627	contig00004, contig00001, contig00006	513
	NM_152779	contig00001	320
	NM_003284	contig00005, contig00001, contig00003, contig00002, contig00009, contig00008	2115
	NM_022719	contig00002	166
	NM_014364	contig00001	189
	NM_002761	contig00034, contig00001, contig00039, contig00003	4398
	NM_022742	contig00002	104
	NM_022120	contig00001	110
