# Supplementary material for: Large-scale transcriptome sequencing and gene analyses in the crab-eating macaque (Macaca fascicularis) for biomedical research
Source: BMC Genomics. 2012 May 4;13:163. doi: 10.1186/1471-2164-13-163 (PMC3496626; doi:10.1186/1471-2164-13-163)
Supplement: Additional file 2 — Figure S1. Flowchart for bioinformatic analysis. Figure S2. Length distribution of crab-eating macaque isotigs. For the analysis of length distribution, clustered and unclustered isotigs were analyzed. Figure S3. Manual selection method for TE-derived AS events. [file 1471-2164-13-163-S2.zip › S_T21_Summary of alternative splicing events in crab-eating macaque.xlsx]

## Sheet: Sheet1
Supplementary Table 22. Summary of alternative splicing events in crab-eating macaque
Data type	Results
Total number of isogroup from clustered reads	24884
Alternatively spliced isogroup	4314
Frequency of alternative spliced isogroup	0.17
Alternative splicing events	6931
Average number of alternative splicing events	1.6
Largest number of alternative splicing events	63
The number of alternative 5' exon	2270
The number of exon creation or loss	1727
The number of alternative 3' exon	2313
the number of TE-related alternative splicing	724
