# Supplementary material for: Large-scale transcriptome sequencing and gene analyses in the crab-eating macaque (Macaca fascicularis) for biomedical research
Source: BMC Genomics. 2012 May 4;13:163. doi: 10.1186/1471-2164-13-163 (PMC3496626; doi:10.1186/1471-2164-13-163)
Supplement: Additional file 2 — Figure S1. Flowchart for bioinformatic analysis. Figure S2. Length distribution of crab-eating macaque isotigs. For the analysis of length distribution, clustered and unclustered isotigs were analyzed. Figure S3. Manual selection method for TE-derived AS events. [file 1471-2164-13-163-S2.zip › S_T22_Manually analyzed results of AS.xlsx]

## Sheet: Sheet1
	Supplementary Table 23. Manually analyzed results of alternative splicing in crab-eating macaque
	No	ID	Gene	Isotig No.	Alternative 5' exon	Exon creation or loss	Alternative 3'exon	TE-related AS	Note
	1	gi|100913217|ref|NM_052932.2|:isogroup00001	TMEM123	2	1
	2	gi|10092638|ref|NM_016441.1|:isogroup00001	CRIM1	2			1
	3	gi|10092690|ref|NM_014428.1|:isogroup00001	TJP3	2	1
	4	gi|102469033|ref|NM_002227.2|:isogroup00001	JAK1	3			1
	5	gi|10337584|ref|NM_021010.1|:isogroup00001	DEFA5	5	2		2
	6	gi|103471988|ref|NM_007059.2|:isogroup00001	KPTN	2	1
	7	gi|103472000|ref|NM_005001.2|:isogroup00001	NDUFA7	2			1
	8	gi|104485445|ref|NM_138572.2|:isogroup00001	TAF8	2	1			1
	9	gi|104485445|ref|NM_138572.2|:isogroup00002	TAF8	2	1			1
	10	gi|104486445|ref|NM_020247.4|:isogroup00001	ADCK3	2			1
	11	gi|104487294|ref|NM_130853.2|:isogroup00001	PTPRS	2			1
	12	gi|105554464|ref|NM_001040710.1|:isogroup00001	C2orf84	2		3
	13	gi|105990531|ref|NM_000384.2|:isogroup00001	APOB	2			1
	14	gi|106049527|ref|NM_001040716.1|:isogroup00001	PC	2			1
	15	gi|106879205|ref|NM_024644.2|:isogroup00001	C14orf169	3	2
	16	gi|10800411|ref|NM_012326.2|:isogroup00001	MAPRE3	4		1	1
	17	gi|108389175|ref|NM_207346.2|:isogroup00001	TSEN54	2	1			1
	18	gi|10864042|ref|NM_021232.1|:isogroup00001	PRODH2	8	1	1	1
	19	gi|10864046|ref|NM_021235.1|:isogroup00001	EPS15L1	4			3
	20	gi|108773775|ref|NM_005780.2|:isogroup00001	LHFP	2	1
	21	gi|108773781|ref|NM_002940.2|:isogroup00001	ABCE1	2			1
	22	gi|108773786|ref|NM_000321.2|:isogroup00001	RB1	2			1
	23	gi|108773791|ref|NM_002926.3|:isogroup00001	RGS12	2			1
	24	gi|108773809|ref|NM_020117.9|:isogroup00001	LARS	3	2
	25	gi|108796664|ref|NM_138459.3|:isogroup00001	NUS1	2			1
	26	gi|108860678|ref|NM_004277.3|:isogroup00001	SLC25A27	5	2	1
	27	gi|108936948|ref|NM_016009.3|:isogroup00001	SH3GLB1	2			1
	28	gi|108936955|ref|NM_015670.4|:isogroup00001	SENP3	2	1
	29	gi|108936956|ref|NM_005564.3|:isogroup00001	LCN2	2		1
	30	gi|108936957|ref|NM_005828.3|:isogroup00001	DCAF7	2	1			1
	31	gi|109134333|ref|NM_001042403.1|:isogroup00001	USP44	2			1
	32	gi|109134339|ref|NM_001025930.2|:isogroup00001	TTLL3	9	1	2	1
	33	gi|109134359|ref|NM_004559.3|:isogroup00001	YBX1	4			2
	34	gi|109148507|ref|NM_017670.2|:isogroup00001	OTUB1	4		1	1
	35	gi|109148538|ref|NM_178026.2|:isogroup00001	GGT7	2			1
	36	gi|109148549|ref|NM_014435.3|:isogroup00001	NAAA	2			1
	37	gi|109150418|ref|NM_019005.3|:isogroup00001	MIOS	2	1
	38	gi|109150424|ref|NM_018089.2|:isogroup00001	ANKZF1	11		4	1
	39	gi|109150430|ref|NM_017999.4|:isogroup00001	RNF31	2	1
	40	gi|109240537|ref|NM_032673.2|:isogroup00001	PCGF1	2	1
	41	gi|109240549|ref|NM_001042414.1|:isogroup00001	PSPC1	2			1
	42	gi|109255229|ref|NM_001042404.1|:isogroup00001	CEP170	4		1	1
	43	gi|109255233|ref|NM_025114.3|:isogroup00001	CEP290	2	1
	44	gi|109452596|ref|NM_153810.4|:isogroup00001	C10orf46	2			1	1
	45	gi|109452596|ref|NM_153810.4|:isogroup00002	C10orf46	2	1			1
	46	gi|109452600|ref|NM_004808.2|:isogroup00001	NMT2	2			1	1
	47	gi|10947032|ref|NM_002355.2|:isogroup00001	M6PR	3			1
	48	gi|10947033|ref|NM_006454.2|:isogroup00001	MXD4	2		1
	49	gi|10947138|ref|NM_000045.2|:isogroup00001	ARG1	2			1
	50	gi|109627666|ref|NM_001039844.2|:isogroup00001	ACBD7	2			1	2
	51	gi|109633023|ref|NM_052886.2|:isogroup00001	MAL2	2	1
	52	gi|109637797|ref|NM_134424.2|:isogroup00001	RAD52	2			1
	53	gi|109638748|ref|NM_006947.3|:isogroup00001	SRP72	2	1			1
	54	gi|109638750|ref|NM_004505.2|:isogroup00001	USP6	2	1
	55	gi|109638750|ref|NM_004505.2|:isogroup00002	USP6	2	1
	56	gi|109659840|ref|NM_152277.2|:isogroup00001	UBTD2	2			1
	57	gi|109689702|ref|NM_001042471.1|:isogroup00001	GSDMB	2			1
	58	gi|109689722|ref|NM_005759.4|:isogroup00001	ABI2	2	1			2
	59	gi|109698602|ref|NM_000086.2|:isogroup00001	CLN3	2		1
	60	gi|109698605|ref|NM_001188.3|:isogroup00001	BAK1	2	1
	61	gi|109702898|ref|NM_004514.3|:isogroup00001	FOXK2	2			1
	62	gi|109702905|ref|NM_005539.3|:isogroup00001	INPP5A	2			1
	63	gi|109715828|ref|NM_024308.3|:isogroup00001	DHRS11	2			1
	64	gi|109715855|ref|NM_138326.2|:isogroup00001	ACMSD	4	1	3
	65	gi|109715857|ref|NM_014316.2|:isogroup00001	CARHSP1	4	1		1
	66	gi|109809760|ref|NM_014445.3|:isogroup00001	SERP1	2	1			1
	67	gi|109826350|ref|NM_001042467.1|:isogroup00001	MLPH	4	1		1
	68	gi|109948301|ref|NM_014573.2|:isogroup00001	TMEM97	2			1	1
	69	gi|110224464|ref|NM_004855.4|:isogroup00001	PIGB	2	1
	70	gi|110224467|ref|NM_002643.3|:isogroup00001	PIGF	2	1
	71	gi|110224478|ref|NM_001042466.1|:isogroup00001	PSAP	2				2
	72	gi|110227590|ref|NM_001042511.1|:isogroup00001	ZNF706	4	1		1
	73	gi|110227614|ref|NM_153265.2|:isogroup00001	EML3	3		1	1
	74	gi|110227622|ref|NM_032778.4|:isogroup00001	MINA	2			1
	75	gi|110227858|ref|NM_013293.3|:isogroup00001	TRA2A	2			1
	76	gi|110227860|ref|NM_031286.3|:isogroup00001	SH3BGRL3	2			1
	77	gi|110227862|ref|NM_016097.3|:isogroup00001	IER3IP1	2			1
	78	gi|110227863|ref|NM_032412.3|:isogroup00001	C5orf32	3			2
	79	gi|110227864|ref|NM_015584.3|:isogroup00001	POLDIP2	4		1	1
	80	gi|110238584|ref|NM_032648.2|:isogroup00001	FAM167B	2			1
	81	gi|110347436|ref|NM_001042545.1|:isogroup00001	LTBP4	2	1
	82	gi|110347444|ref|NM_006974.2|:isogroup00001	ZNF33A	3			2	3
	83	gi|110347452|ref|NM_004173.2|:isogroup00001	SLC7A4	3	1		1
	84	gi|110347458|ref|NM_001042539.1|:isogroup00001	MAZ	4	2	2
	85	gi|110349726|ref|NM_001042540.1|:isogroup00001	NCBP2	2			1
	86	gi|110349728|ref|NM_007362.3|:isogroup00001	NCBP2	2	1
	87	gi|110349757|ref|NM_004762.2|:isogroup00001	CYTH1	2			1
	88	gi|110349787|ref|NM_018489.2|:isogroup00001	ASH1L	2			1
	89	gi|110556639|ref|NM_133636.2|:isogroup00001	HELQ	2	1
	90	gi|110556645|ref|NM_001042590.1|:isogroup00001	TMEM8B	2			1
	91	gi|110611187|ref|NM_001031726.2|:isogroup00001	C19orf12	2	1
	92	gi|110611225|ref|NM_006377.3|:isogroup00001	UNC13B	2	1
	93	gi|110611227|ref|NM_007124.2|:isogroup00001	UTRN	4		1	1
	94	gi|110611245|ref|NM_022167.2|:isogroup00001	XYLT2	3	1		1
	95	gi|110611902|ref|NM_017533.2|:isogroup00001	MYH4	6	1		2
	96	gi|110611924|ref|NM_014262.3|:isogroup00001	LEPREL2	2	1
	97	gi|110618252|ref|NM_005035.3|:isogroup00001	POLRMT	2	1
	98	gi|110624793|ref|NM_018424.2|:isogroup00001	EPB41L4B	2			1
	99	gi|110735429|ref|NM_005552.4|:isogroup00001	KLC1	4	3			1
	100	gi|110735444|ref|NM_001451.2|:isogroup00001	FOXF1	2			1
	101	gi|110815799|ref|NM_024345.3|:isogroup00001	DCAF10	2			1	1
	102	gi|110825962|ref|NM_001042618.1|:isogroup00001	PARP2	2		1
	103	gi|110825981|ref|NM_016323.2|:isogroup00001	HERC5	2	1
	104	gi|110832836|ref|NM_020297.2|:isogroup00001	ABCC9	3	2			3
	105	gi|110832836|ref|NM_020297.2|:isogroup00002	ABCC9	3			2	3
	106	gi|110832836|ref|NM_020297.2|:isogroup00003	ABCC9	2			1	1
	107	gi|111038142|ref|NM_005838.3|:isogroup00001	GLYAT	2		2		1
	108	gi|111120335|ref|NM_024580.5|:isogroup00001	TRAK1	2			1
	109	gi|111118971|ref|NM_080681.2|:isogroup00001	COL11A2	2		1
	110	gi|111120335|ref|NM_024580.5|:isogroup00001	EFTUD1	2	1
	111	gi|111125008|ref|NM_001416.2|:isogroup00001	EIF4A1	2			1
	112	gi|111154071|ref|NM_023928.3|:isogroup00001	AACS	2	1
	113	gi|111161293|ref|NM_005746.2|:isogroup00001	NAMPT	2	1
	114	gi|111185943|ref|NM_144628.2|:isogroup00001	TBC1D20	2	1
	115	gi|111378389|ref|NM_014240.2|:isogroup00001	LIMD1	2		2		2
	116	gi|111378390|ref|NM_174983.3|:isogroup00001	C19orf28	2		2
	117	gi|111494250|ref|NM_001042679.1|:isogroup00001	RHOC	2			1
	118	gi|111607476|ref|NM_014042.2|:isogroup00001	C11orf51	2		1		1
	119	gi|111955062|ref|NM_001042717.1|:isogroup00001	GTPBP10	2	1
	120	gi|112181188|ref|NM_017871.4|:isogroup00001	CPSF3L	4	1		1
	121	gi|112293256|ref|NM_015171.2|:isogroup00001	XPO6	2			1
	122	gi|112293257|ref|NM_016076.3|:isogroup00001	PPPDE1	2		2
	123	gi|112293284|ref|NM_006717.2|:isogroup00001	SPIN1	2			1
	124	gi|112293286|ref|NM_014290.2|:isogroup00001	TDRD7	4		3
	125	gi|112380627|ref|NM_005561.3|:isogroup00001	LAMP1	2	1
	126	gi|112382210|ref|NM_005216.4|:isogroup00001	DDOST	4	1		1
	127	gi|112382221|ref|NM_001042704.1|:isogroup00001	CLCNKA	2	1
	128	gi|112382246|ref|NM_000436.3|:isogroup00001	OXCT1	2	1
	129	gi|112382247|ref|NM_032102.2|:isogroup00001	SRSF8	2		1
	130	gi|112382371|ref|NM_018284.2|:isogroup00001	GBP3	2			1
	131	gi|112421121|ref|NM_015268.3|:isogroup00001	DNAJC13	2	1
	132	gi|112421139|ref|NM_019844.2|:isogroup00001	SLCO1B3	3	1	1
	133	gi|112734856|ref|NM_001009993.2|:isogroup00001	FAM168B	2		2
	134	gi|112734865|ref|NM_018085.4|:isogroup00001	IPO9	6	2	1
	135	gi|112734866|ref|NM_020366.3|:isogroup00001	RPGRIP1	2	1
	136	gi|112789549|ref|NM_006437.3|:isogroup00001	PARP4	2		2
	137	gi|112789558|ref|NM_198968.2|:isogroup00001	DZIP1	2			1
	138	gi|112789560|ref|NM_014299.2|:isogroup00001	BRD4	2	1
	139	gi|112807172|ref|NM_182971.2|:isogroup00001	COX8C	2	1
	140	gi|112807220|ref|NM_024642.3|:isogroup00001	GALNT12	2	1
	141	gi|112983657|ref|NM_032828.2|:isogroup00001	ZNF587	2		2		1
	142	gi|113204433|ref|NM_003607.3|:isogroup00001	CDC42BPA	4	1	2
	143	gi|113204616|ref|NM_001042723.1|:isogroup00001	RYR1	2			1
	144	gi|113204621|ref|NM_001044305.1|:isogroup00001	SMAP1	2			1
	145	gi|113204623|ref|NM_032193.3|:isogroup00001	RNASEH2C	4	1		1
	146	gi|11321641|ref|NM_014577.1|:isogroup00001	BRD1	2	1
	147	gi|113462007|ref|NM_001044722.1|:isogroup00001	CSNK1G3	2	1
	148	gi|113722119|ref|NM_032119.3|:isogroup00001	GPR98	2			1
	149	gi|113722123|ref|NM_005159.4|:isogroup00001	ACTC1	2	1
	150	gi|113722132|ref|NM_015046.5|:isogroup00001	SETX	3	1	1
	151	gi|114145480|ref|NM_005863.3|:isogroup00001	NET1	2	1
	152	gi|114155147|ref|NM_001043353.1|:isogroup00001	TPM3	2	1
	153	gi|114326551|ref|NM_015026.2|:isogroup00001	MON2	3	2
	154	gi|114520614|ref|NM_001954.4|:isogroup00001	DDR1	2			1
	155	gi|114520617|ref|NM_021130.3|:isogroup00001	PPIA	4	1	2
	156	gi|114842409|ref|NM_014827.4|:isogroup00001	ZC3H11A	2			1
	157	gi|11496883|ref|NM_001832.2|:isogroup00001	CLPS	6		5
	158	gi|115298655|ref|NM_002966.2|:isogroup00001	S100A10	2	1
	159	gi|115298680|ref|NM_001114.3|:isogroup00001	ADCY7	2			1
	160	gi|115298681|ref|NM_015172.3|:isogroup00001	PRRC2C	3		1	1
	161	gi|115298685|ref|NM_006099.3|:isogroup00001	PIAS3	2	1
	162	gi|115387093|ref|NM_003000.2|:isogroup00001	SDHB	2		1
	163	gi|115387098|ref|NM_001703.2|:isogroup00001	BAI2	2		1
	164	gi|115387107|ref|NM_005380.4|:isogroup00001	NBL1	2			1
	165	gi|115430111|ref|NM_005669.4|:isogroup00001	REEP5	2			1
	166	gi|115430212|ref|NM_024104.3|:isogroup00001	C19orf42	2		1
	167	gi|115430214|ref|NM_080748.2|:isogroup00001	ROMO1	3	1	1
	168	gi|115430215|ref|NM_144654.2|:isogroup00001	C9orf116	3	1	2
	169	gi|115430216|ref|NM_001048265.1|:isogroup00001	C9orf116	2	1
	170	gi|115430218|ref|NM_015974.2|:isogroup00001	CRYL1	2			1
	171	gi|115430221|ref|NM_181746.2|:isogroup00001	LASS2	2			1
	172	gi|115430242|ref|NM_001048218.1|:isogroup00001	SCYL1	2		2
	173	gi|115430253|ref|NM_003145.3|:isogroup00001	SSR2	2			1
	174	gi|115430254|ref|NM_130849.2|:isogroup00001	SLC39A4	2	1
	175	gi|115511011|ref|NM_022742.3|:isogroup00001	CCDC136	4	2	2
	176	gi|115527063|ref|NM_004859.3|:isogroup00001	CLTC	4		1	1
	177	gi|115527064|ref|NM_182706.3|:isogroup00001	SCRIB	2	1
	178	gi|115527079|ref|NM_004689.3|:isogroup00001	MTA1	14	2	2	2
	179	gi|115527081|ref|NM_005963.3|:isogroup00001	MYH1	2		2
	180	gi|115527084|ref|NM_079420.2|:isogroup00001	MYL1	2			1
	181	gi|115527091|ref|NM_024107.2|:isogroup00001	TMUB2	2			1
	182	gi|115527096|ref|NM_006035.3|:isogroup00001	CDC42BPB	8		4
	183	gi|115527102|ref|NM_022334.3|:isogroup00001	ITGB1BP1	3	2
	184	gi|115529441|ref|NM_173825.3|:isogroup00001	RABL3	2			1
	185	gi|115529448|ref|NM_001076684.1|:isogroup00001	UBTF	2	1
	186	gi|115529454|ref|NM_003760.3|:isogroup00001	EIF4G3	3	1
	187	gi|115583659|ref|NM_001076781.1|:isogroup00001	ZNF391	2		1
	188	gi|115648062|ref|NM_001076785.1|:isogroup00001	SLC7A6	3	1	2
	189	gi|115648109|ref|NM_005839.3|:isogroup00001	SRRM1	3	1	1
	190	gi|115648141|ref|NM_014956.4|:isogroup00001	CEP164	2			1	1
	191	gi|116008437|ref|NM_017549.3|:isogroup00001	EPDR1	2		2		1
	192	gi|116014329|ref|NM_032124.4|:isogroup00001	HDHD2	2		2
	193	gi|116014330|ref|NM_014649.2|:isogroup00001	SAFB2	5	1		2
	194	gi|116014333|ref|NM_001077180.1|:isogroup00001	METTL9	4		1	1
	195	gi|116063533|ref|NM_032139.2|:isogroup00001	ANKRD27	2			1
	196	gi|116063553|ref|NM_015954.2|:isogroup00001	DERA	2		2
	197	gi|116063563|ref|NM_018218.2|:isogroup00001	USP40	2	1
	198	gi|116089281|ref|NM_001077198.1|:isogroup00001	ATG9A	2			1
	199	gi|116089332|ref|NM_152375.2|:isogroup00001	KLHDC7A	2	1
	200	gi|116174779|ref|NM_021982.1|:isogroup00001	SEC24A	4	1		1	1
	201	gi|116235471|ref|NM_032291.2|:isogroup00001	SGIP1	2			1
	202	gi|116235473|ref|NM_052902.2|:isogroup00001	STK11IP	2			1
	203	gi|116235481|ref|NM_152312.3|:isogroup00001	GYLTL1B	2			2
	204	gi|116256332|ref|NM_007289.2|:isogroup00001	MME	2		1
	205	gi|116256349|ref|NM_001077183.1|:isogroup00001	TSC2	4	1	4
	206	gi|116256357|ref|NM_004866.4|:isogroup00001	SCAMP1	2		1
	207	gi|116256480|ref|NM_006058.3|:isogroup00001	TNIP1	4		2
	208	gi|116268102|ref|NM_001077268.1|:isogroup00001	ZFYVE19	2			1
	209	gi|116284380|ref|NM_170699.2|:isogroup00001	GPBAR1	2			1
	210	gi|116284395|ref|NM_001077186.1|:isogroup00001	MYH14	2		2
	211	gi|116284410|ref|NM_032730.4|:isogroup00001	RTN4IP1	2	1
	212	gi|116292161|ref|NM_001077350.1|:isogroup00001	NPRL3	4	1		1
	213	gi|116325992|ref|NM_001006607.2|:isogroup00001	LRRC37A2	2	1
	214	gi|116517298|ref|NM_001076.2|:isogroup00001	UGT2B15	2			1	1
	215	gi|116517304|ref|NM_206922.2|:isogroup00001	CRIP3	2	1
	216	gi|116642876|ref|NM_004713.3|:isogroup00001	NEMF	5		1	1
	217	gi|116642883|ref|NM_001042371.2|:isogroup00001	PGP	2	1
	218	gi|116686097|ref|NM_174903.4|:isogroup00001	RNF151	2			1
	219	gi|116734657|ref|NM_138621.3|:isogroup00001	BCL2L11	2		1
	220	gi|116734660|ref|NM_133635.4|:isogroup00001	POFUT2	4	1		1
	221	gi|116734674|ref|NM_014668.3|:isogroup00001	GREB1	2			1	2
	222	gi|116734692|ref|NM_152988.2|:isogroup00001	SPPL2B	2			1
	223	gi|116734693|ref|NM_018107.4|:isogroup00001	RBM23	2			1
	224	gi|116734700|ref|NM_031372.2|:isogroup00001	HNRPDL	8	1	2	3
	225	gi|116734705|ref|NM_001077397.1|:isogroup00001	IRF2BP2	2	1
	226	gi|116734720|ref|NM_016429.2|:isogroup00001	COPZ2	4		2
	227	gi|116734856|ref|NM_000644.2|:isogroup00001	AGL	2		2
	228	gi|116805318|ref|NM_000128.3|:isogroup00001	F11	2	1
	229	gi|116805346|ref|NM_014607.3|:isogroup00001	UBXN4	2	1			1
	230	gi|116805347|ref|NM_014494.2|:isogroup00001	TNRC6A	2	1
	231	gi|116812566|ref|NM_020387.2|:isogroup00001	RAB25	2		1
	232	gi|116812576|ref|NM_016019.2|:isogroup00001	LUC7L2	2			1
	233	gi|116812594|ref|NM_006085.4|:isogroup00001	BPNT1	2		1		2
	234	gi|116812596|ref|NM_017652.2|:isogroup00001	ZNF586	2		1
	235	gi|116812637|ref|NM_175075.3|:isogroup00001	C8orf42	2	1
	236	gi|116875764|ref|NM_175610.2|:isogroup00001	TJP1	3		2
	237	gi|116875825|ref|NM_016063.2|:isogroup00001	HDDC2	2	1
	238	gi|116875833|ref|NM_003426.2|:isogroup00001	ZNF74	2			1	2
	239	gi|117190362|ref|NM_012347.4|:isogroup00001	FBXO9	3			2
	240	gi|117306166|ref|NM_006249.4|:isogroup00001	PRB3	6	2		2
	241	gi|117306182|ref|NM_001004125.2|:isogroup00001	TUSC1	2	1
	242	gi|117320536|ref|NM_002661.2|:isogroup00001	PLCG2	2	1
	243	gi|117414142|ref|NM_017633.2|:isogroup00001	FAM46A	2		2
	244	gi|117500789|ref|NM_174938.4|:isogroup00001	FRMD3	2			1
	245	gi|117553579|ref|NM_003938.5|:isogroup00001	AP3D1	2	1
	246	gi|117553583|ref|NM_001077523.1|:isogroup00001	AP3D1	2		2
	247	gi|117553618|ref|NM_001077516.1|:isogroup00001	SLC39A7	2		1
	248	gi|117606352|ref|NM_012228.3|:isogroup00001	MSRB2	2			1
	249	gi|117606361|ref|NM_001077628.1|:isogroup00001	APH1A	2			1
	250	gi|117647225|ref|NM_017819.2|:isogroup00001	RG9MTD1	2			1
	251	gi|117676383|ref|NM_004719.2|:isogroup00001	SCAF11	3			2
	252	gi|117938252|ref|NM_014739.2|:isogroup00001	BCLAF1	3			2
	253	gi|117938265|ref|NM_001077594.1|:isogroup00001	EXOC3L4	2			1
	254	gi|117938267|ref|NM_018453.3|:isogroup00001	EAPP	2		1
	255	gi|117938275|ref|NM_020130.3|:isogroup00001	C8orf4	2			1
	256	gi|117938278|ref|NM_003559.4|:isogroup00001	PIP4K2B	6	2		1
	257	gi|117938300|ref|NM_001077624.1|:isogroup00001	ZNF846	2	1
	258	gi|117938325|ref|NM_001077657.1|:isogroup00001	C3orf43	2	1
	259	gi|117938763|ref|NM_016592.2|:isogroup00001	GNAS	2	1
	260	gi|117938767|ref|NM_001077490.1|:isogroup00001	GNAS	2			1
	261	gi|117968550|ref|NM_003071.3|:isogroup00001	HLTF	2		2
	262	gi|118197271|ref|NM_018036.5|:isogroup00001	ATG2B	2	1
	263	gi|118200336|ref|NM_001078173.1|:isogroup00001	FAM127C	2			1
	264	gi|118200355|ref|NM_014394.2|:isogroup00001	GHITM	2			1
	265	gi|118343646|ref|NM_016126.2|:isogroup00001	HSPB11	2	1
	266	gi|118402579|ref|NM_003903.3|:isogroup00001	CDC16	6	2		1
	267	gi|118402587|ref|NM_002120.3|:isogroup00001	HLA-DOB	4		2	1
	268	gi|118402591|ref|NM_004295.3|:isogroup00001	TRAF4	4	1		1
	269	gi|118403325|ref|NM_001078650.1|:isogroup00001	TMEM134	2	1
	270	gi|118421090|ref|NM_021831.5|:isogroup00001	AGBL5	3		1	1
	271	gi|118442824|ref|NM_152396.2|:isogroup00001	METTL6	2		1
	272	gi|118442827|ref|NM_001079515.1|:isogroup00001	TBCE	5	1		2
	273	gi|118498335|ref|NM_016520.2|:isogroup00001	C9orf78	2	1
	274	gi|118498336|ref|NM_015382.2|:isogroup00001	HECTD1	3			2
	275	gi|118498349|ref|NM_001025200.3|:isogroup00001	CTRB2	2		2
	276	gi|118498351|ref|NM_005792.2|:isogroup00001	MPHOSPH6	2	1
	277	gi|118498358|ref|NM_015659.2|:isogroup00001	RSL1D1	2	1			1
	278	gi|118498370|ref|NM_173607.3|:isogroup00001	FAM177A1	4	1		1
	279	gi|118572581|ref|NM_001003652.2|:isogroup00001	SMAD2	2		1
	280	gi|118572583|ref|NM_005993.4|:isogroup00001	TBCD	2	1
	281	gi|118572583|ref|NM_005993.4|:isogroup00002	TBCD	2			1
	282	gi|118572584|ref|NM_005854.2|:isogroup00001	RAMP2	2	1
	283	gi|118572589|ref|NM_013370.3|:isogroup00001	OSGIN1	2	1			1
	284	gi|118572598|ref|NM_013241.2|:isogroup00001	FHOD1	2		1
	285	gi|118572598|ref|NM_013241.2|:isogroup00002	FHOD1	2			1
	286	gi|118572609|ref|NM_016183.3|:isogroup00001	MRTO4	2		1
	287	gi|118572612|ref|NM_016333.3|:isogroup00001	SRRM2	5	2		1	1
	288	gi|118582254|ref|NM_000352.3|:isogroup00001	ABCC8	2	1
	289	gi|118582254|ref|NM_000352.3|:isogroup00002	ABCC8	2		1
	290	gi|118582268|ref|NM_001078166.1|:isogroup00001	SRSF1	4		1	1
	291	gi|118582285|ref|NM_002625.2|:isogroup00001	PFKFB1	2	1
	292	gi|118582287|ref|NM_000391.3|:isogroup00001	TPP1	2	1
	293	gi|118600964|ref|NM_017421.3|:isogroup00001	COQ3	2	1
	294	gi|118600980|ref|NM_032776.1|:isogroup00001	JMJD1C	2			1
	295	gi|118600986|ref|NM_017658.3|:isogroup00001	KLHL28	2			1	1
	296	gi|118640871|ref|NM_053017.3|:isogroup00001	ART5	2		1
	297	gi|118722350|ref|NM_024719.2|:isogroup00001	GRTP1	4	1		1	1
	298	gi|118766341|ref|NM_022761.2|:isogroup00001	C11orf1	2	1
	299	gi|118918414|ref|NM_030974.3|:isogroup00001	SHARPIN	8		3	1
	300	gi|118918430|ref|NM_001079529.2|:isogroup00001	FAM153B	2			1	1
	301	gi|119120876|ref|NM_133474.2|:isogroup00001	ZNF721	2			1	1
	302	gi|119120887|ref|NM_001079684.1|:isogroup00001	KIAA1191	3			2
	303	gi|119220553|ref|NM_018327.2|:isogroup00001	SPTLC3	2			1
	304	gi|119220560|ref|NM_002686.3|:isogroup00001	PNMT	2			1
	305	gi|119220561|ref|NM_000896.2|:isogroup00001	CYP4F3	5	2		1
	306	gi|119220561|ref|NM_000896.2|:isogroup00002	CYP4F3	2			1	1
	307	gi|119220565|ref|NM_007253.3|:isogroup00001	CYP4F8	7	1	2	2	1
	308	gi|119220574|ref|NM_001079518.1|:isogroup00001	MED24	2	1
	309	gi|119220582|ref|NM_003715.2|:isogroup00001	USO1	4		1	1
	310	gi|119226223|ref|NM_052818.2|:isogroup00001	N4BP2L1	2			1
	311	gi|119226226|ref|NM_001079691.1|:isogroup00001	N4BP2L1	3			2
	312	gi|119372301|ref|NM_001079808.1|:isogroup00001	PGA4	14	2	5	1
	313	gi|119392082|ref|NM_000196.3|:isogroup00001	HSD11B2	3	2
	314	gi|119392093|ref|NM_002180.2|:isogroup00001	IGHMBP2	3			3
	315	gi|119393887|ref|NM_021709.2|:isogroup00001	SIVA1	2			1
	316	gi|119393889|ref|NM_000151.2|:isogroup00001	G6PC	2			1
	317	gi|119395711|ref|NM_001079802.1|:isogroup00001	FKTN	4		1	1
	318	gi|119395739|ref|NM_001079818.1|:isogroup00001	ITGA6	2			1
	319	gi|119395753|ref|NM_000424.3|:isogroup00001	KRT5	2	1
	320	gi|11968022|ref|NM_022473.1|:isogroup00001	ZFP106	2	1
	321	gi|119709829|ref|NM_018210.2|:isogroup00001	CARKD	3	2
	322	gi|119829186|ref|NM_000494.3|:isogroup00001	COL17A1	2		1
	323	gi|119874212|ref|NM_025015.2|:isogroup00001	HSPA12A	3	1		1
	324	gi|119943097|ref|NM_000110.3|:isogroup00001	DPYD	3	1		1
	325	gi|119964722|ref|NM_003897.3|:isogroup00001	IER3	2			1
	326	gi|119964727|ref|NM_152783.3|:isogroup00001	D2HGDH	4		1	1
	327	gi|12025664|ref|NM_003350.2|:isogroup00001	UBE2V2	2			1
	328	gi|120432041|ref|NM_001079874.1|:isogroup00001	VAV3	2			1
	329	gi|120432045|ref|NM_199242.2|:isogroup00001	UNC13D	2			1
	330	gi|120432045|ref|NM_199242.2|:isogroup00002	UNC13D	2		2
	331	gi|120952913|ref|NM_001079907.1|:isogroup00001	ZNF331	2	1
	332	gi|121114295|ref|NM_001804.2|:isogroup00001	CDX1	2	1
	333	gi|121114301|ref|NM_001079872.1|:isogroup00001	CUL4B	2			1
	334	gi|121582654|ref|NM_144698.3|:isogroup00001	ANKRD35	2	1
	335	gi|121949745|ref|NM_001014980.1|:isogroup00001	FAM132A	4	1	1
	336	gi|122056618|ref|NM_001080116.1|:isogroup00001	LDB3	3			2
	337	gi|122114650|ref|NM_025090.3|:isogroup00001	USP36	2		2
	338	gi|122114657|ref|NM_015037.2|:isogroup00001	KIAA0913	10	2	3	1
	339	gi|12232384|ref|NM_022730.1|:isogroup00001	COPS7B	2	1
	340	gi|122891867|ref|NM_018477.2|:isogroup00001	ACTR10	2			1
	341	gi|122937194|ref|NM_001080400.1|:isogroup00001	PLIN4	4		4		1
	342	gi|122937206|ref|NM_001080402.1|:isogroup00001	CCDC61	2	1
	343	gi|122937210|ref|NM_001080398.1|:isogroup00001	KIAA0368	2			1
	344	gi|122937226|ref|NM_001080415.1|:isogroup00001	U2SURP	3	1		1
	345	gi|122937278|ref|NM_001080441.1|:isogroup00001	TTC36	3	2
	346	gi|122937282|ref|NM_001080437.1|:isogroup00001	SNED1	2	1
	347	gi|122937330|ref|NM_001080464.1|:isogroup00001	ASPG	2			1
	348	gi|122937403|ref|NM_001080480.1|:isogroup00001	MBOAT1	2	1			1
	349	gi|122937477|ref|NM_001080523.1|:isogroup00001	ARRDC5	2		2
	350	gi|122937499|ref|NM_001080533.1|:isogroup00001	UNC119B	2			1
	351	gi|122939136|ref|NM_006767.3|:isogroup00001	LZTR1	4		2	1
	352	gi|122939150|ref|NM_001080157.1|:isogroup00001	ARHGAP9	2	1
	353	gi|122939164|ref|NM_015332.3|:isogroup00001	NUDCD3	3			2
	354	gi|122939200|ref|NM_001024956.2|:isogroup00001	SC5DL	2			1
	355	gi|122939201|ref|NM_001080378.1|:isogroup00001	PACRG	2			1
	356	gi|123317880|ref|NM_001080555.1|:isogroup00001	GSG1	2		1
	357	gi|123701899|ref|NM_006598.2|:isogroup00001	SLC12A7	2			1
	358	gi|12408655|ref|NM_005186.2|:isogroup00001	CAPN1	3			2
	359	gi|124107615|ref|NM_194284.2|:isogroup00001	CLDN23	2		2
	360	gi|124248536|ref|NM_001080792.1|:isogroup00001	C15orf57	2			1
	361	gi|124248557|ref|NM_032301.2|:isogroup00001	FBXW9	4	1		1
	362	gi|124301195|ref|NM_000336.2|:isogroup00001	SCNN1B	2			1
	363	gi|124378038|ref|NM_014866.1|:isogroup00001	SEC16A	3			2
	364	gi|124487386|ref|NM_207396.2|:isogroup00001	RNF207	2			1	1
	365	gi|124517732|ref|NM_031952.3|:isogroup00001	SPATA9	2		1
	366	gi|125628664|ref|NM_001012984.2|:isogroup00001	C16orf86	2			1
	367	gi|125656164|ref|NM_001081550.1|:isogroup00001	THOC2	2			1
	368	gi|125661040|ref|NM_198595.2|:isogroup00001	AFAP1	2			1
	369	gi|125661040|ref|NM_198595.2|:isogroup00002	AFAP1	2	1
	370	gi|12597621|ref|NM_006660.3|:isogroup00001	CLPX	2			1
	371	gi|125987604|ref|NM_145918.2|:isogroup00001	CTSL1	2			1
	372	gi|125991232|ref|NM_016287.3|:isogroup00001	HP1BP3	2		1
	373	gi|126012512|ref|NM_001080510.2|:isogroup00001	METTL23	3			2
	374	gi|126090574|ref|NM_001039503.2|:isogroup00001	PRSS53	2		1
	375	gi|126091094|ref|NM_001081563.1|:isogroup00001	DMPK	4		2	1
	376	gi|126091096|ref|NM_145102.2|:isogroup00001	ZKSCAN5	2	1			1
	377	gi|126116593|ref|NM_021067.3|:isogroup00001	GINS1	2	1
	378	gi|126131098|ref|NM_003922.3|:isogroup00001	HERC1	2			1
	379	gi|126273568|ref|NM_001872.3|:isogroup00001	CPB2	2		2
	380	gi|126352607|ref|NM_001081755.1|:isogroup00001	ELN	2		1
	381	gi|126362976|ref|NM_022719.2|:isogroup00001	DGCR14	2	1
	382	gi|126722968|ref|NM_025082.3|:isogroup00001	CENPT	2	1
	383	gi|126723686|ref|NM_015299.2|:isogroup00001	KHNYN	2			1
	384	gi|126723749|ref|NM_001082488.1|:isogroup00001	DHRS4L1	2			1
	385	gi|12707574|ref|NM_000915.2|:isogroup00001	OXT	2	1
	386	gi|13027599|ref|NM_023933.1|:isogroup00001	FAM173A	2		2
	387	gi|13123771|ref|NM_015442.1|:isogroup00001	CNOT10	2	1
	388	gi|13128859|ref|NM_004964.2|:isogroup00001	HDAC1	2			1
	389	gi|13128863|ref|NM_006044.2|:isogroup00001	HDAC6	2		1
	390	gi|13128993|ref|NM_024039.1|:isogroup00001	MIS12	2	1
	391	gi|13129005|ref|NM_024045.1|:isogroup00001	DDX50	2	1			1
	392	gi|13129067|ref|NM_024078.1|:isogroup00001	NOC4L	2	1
	393	gi|131412244|ref|NM_002276.4|:isogroup00001	KRT19	2			1
	394	gi|131412275|ref|NM_212465.2|:isogroup00001		2		1
	395	gi|13259540|ref|NM_003355.2|:isogroup00001	UCP2	2			1
	396	gi|132626772|ref|NM_005526.2|:isogroup00001	HSF1	2	1
	397	gi|132626789|ref|NM_015627.2|:isogroup00001	LDLRAP1	2			1
	398	gi|132814459|ref|NM_000790.3|:isogroup00001	DDC	2			1
	399	gi|132814466|ref|NM_001977.3|:isogroup00001	ENPEP	4	1	1
	400	gi|13375778|ref|NM_024589.1|:isogroup00001	ROGDI	3	1		1
	401	gi|13375845|ref|NM_024623.1|:isogroup00001	OGFOD2	2		1
	402	gi|13376246|ref|NM_024836.1|:isogroup00001	ZNF672	2			1
	403	i|13376252|ref|NM_024839.1|:isogroup00001	RPP21	6	1	1	1
	404	gi|13376724|ref|NM_025140.1|:isogroup00001	CCDC92	2			1
	405	gi|13376734|ref|NM_025146.1|:isogroup00001	NAA50	2	1
	406	gi|13376750|ref|NM_025155.1|:isogroup00001	PAAF1	2		1
	407	gi|133778976|ref|NM_018457.3|:isogroup00001	PRR13	2	1
	408	gi|133908633|ref|NM_003242.5|:isogroup00001	TGFBR2	2			1
	409	gi|133908637|ref|NM_005336.3|:isogroup00001	HDLBP	2	1
	410	gi|133925807|ref|NM_004136.2|:isogroup00001	IREB2	2			1
	411	i|134053924|ref|NM_005930.3|:isogroup00001	CTAGE5	2			1
	412	gi|134053958|ref|NM_024683.3|:isogroup00001	C17orf42	2	1
	413	gi|134133291|ref|NM_182552.3|:isogroup00001	WDR27	2			1
	414	gi|134133314|ref|NM_173830.4|:isogroup00001	CEP57L1	3	2
	415	gi|134142061|ref|NM_001093.3|:isogroup00001	ACACB	3	2
	416	gi|134142061|ref|NM_001093.3|:isogroup00002	ACACB	2		2
	417	gi|134152707|ref|NM_018011.3|:isogroup00001	ARGLU1	3	1		1
	418	i|134152711|ref|NM_031421.2|:isogroup00001	TTC25	2			1
	419	gi|134152715|ref|NM_004703.4|:isogroup00001	RABEP1	2			1
	420	i|134244287|ref|NM_004244.4|:isogroup00001	CD163	2	1
	421	gi|134254427|ref|NM_024946.2|:isogroup00001	FAM192A	4	1		1
	422	gi|134254436|ref|NM_016053.2|:isogroup00001	CCDC53	4	1	1
	423	gi|134254461|ref|NM_020734.2|:isogroup00001	RIMKLB	2	1
	424	gi|134288866|ref|NM_207644.2|:isogroup00001	C22orf36	5			2
	425	gi|134288872|ref|NM_001083613.1|:isogroup00001	TMEM219	2			1
	426	gi|134288883|ref|NM_001083614.1|:isogroup00001	EARS2	2			1	1
	427	gi|134304847|ref|NM_001083619.1|:isogroup00001	GRIA2	2	1
	428	gi|13435390|ref|NM_001082.3|:isogroup00001	CYP4F2	3	1		2
	429	gi|13491167|ref|NM_015317.1|:isogroup00001	PUM2	2	1
	430	gi|134948604|ref|NM_001083625.1|:isogroup00001	ANKRD12	2	1
	431	gi|13514830|ref|NM_004398.2|:isogroup00001	DDX10	2			1
	432	gi|13518024|ref|NM_000412.2|:isogroup00001	HRG	4	1		1
	433	gi|13540532|ref|NM_030769.1|:isogroup00001	NPL	3	1	1
	434	gi|13540554|ref|NM_030783.1|:isogroup00001	PTDSS2	2		1
	435	gi|13569921|ref|NM_030952.1|:isogroup00001	NUAK2	2	1			1
	436	gi|13569955|ref|NM_030978.1|:isogroup00001	ARPC5L	2	1
	437	gi|13699821|ref|NM_005000.2|:isogroup00001	NDUFA5	2			1
	438	gi|13786128|ref|NM_031296.1|:isogroup00001	RAB33B	3	2			1
	439	gi|138175804|ref|NM_006334.3|:isogroup00001	OLFM1	2	1
	440	gi|14043021|ref|NM_004990.2|:isogroup00001	MARS	5	2	1
	441	gi|14043059|ref|NM_000394.2|:isogroup00001	CRYAA	3			2
	442	gi|14141169|ref|NM_004739.2|:isogroup00001	MTA2	3	1		1
	443	gi|14141174|ref|NM_022436.2|:isogroup00001	ABCG5	2		1
	444	gi|14149626|ref|NM_006313.1|:isogroup00001	USP15	2			1
	445	gi|14149701|ref|NM_015528.1|:isogroup00001	RNF167	3	1		1
	446	gi|14149804|ref|NM_032140.1|:isogroup00001	C16orf48	2	1
	447	gi|14150063|ref|NM_032305.1|:isogroup00001	POLR3GL	2		1
	448	gi|14150133|ref|NM_032343.1|:isogroup00001	CHCHD6	2	1
	449	gi|141801745|ref|NM_144620.2|:isogroup00001	LRRC39	2		1
	450	gi|141801747|ref|NM_014886.3|:isogroup00001	NSA2	2			1
	451	gi|141801770|ref|NM_003284.3|:isogroup00001	TNP1	6	1	5
	452	gi|141801911|ref|NM_003295.2|:isogroup00001	TPT1	10	1	1	2
	453	gi|141801931|ref|NM_016274.4|:isogroup00001	PLEKHO1	2	1
	454	gi|141801991|ref|NM_173791.3|:isogroup00001	PDZD8	2			1
	455	gi|141802251|ref|NM_144600.2|:isogroup00001	FOPNL	2	1
	456	gi|141802261|ref|NM_003407.2|:isogroup00001	ZFP36	2			1
	457	gi|141802281|ref|NM_031491.2|:isogroup00001	RBP5	4	1		1
	458	gi|141802709|ref|NM_145263.2|:isogroup00001	SPATA18	2			1
	459	gi|141802780|ref|NM_052868.2|:isogroup00001	IGSF8	2	1
	460	gi|141802997|ref|NM_016041.3|:isogroup00001	DERL2	2	1
	461	gi|141803133|ref|NM_032747.2|:isogroup00001	USMG5	2	1		1
	462	gi|141803256|ref|NM_030790.3|:isogroup00001	ITFG1	2	1
	463	gi|141803371|ref|NM_003798.2|:isogroup00001	CTNNAL1	2			1
	464	gi|141803403|ref|NM_017632.2|:isogroup00001	CDKN2AIP	2			1
	465	gi|141803439|ref|NM_014999.2|:isogroup00001	RAB21	2	1
	466	gi|141803479|ref|NM_173556.3|:isogroup00001	CCDC83	2	1
	467	gi|142349513|ref|NM_001001683.2|:isogroup00001	MED11	2			1
	468	gi|142350621|ref|NM_032549.2|:isogroup00001	IMMP2L	2	1
	469	gi|142351583|ref|NM_133450.2|:isogroup00001	ANKS3	2			1
	470	gi|142351674|ref|NM_182609.2|:isogroup00001	ZNF677	2			1
	471	gi|142357093|ref|NM_032259.2|:isogroup00001	WDR24	2	1
	472	gi|142360165|ref|NM_005123.2|:isogroup00001	NR1H4	3			2
	473	gi|142361059|ref|NM_032024.3|:isogroup00001	C10orf11	2	1
	474	gi|142362226|ref|NM_173499.3|:isogroup00001	SPATA8	2			1
	475	gi|142365297|ref|NM_017812.2|:isogroup00001	CHCHD3	2	1
	476	gi|142369041|ref|NM_152779.2|:isogroup00001	GLIPR1L1	2		1
	477	gi|142370068|ref|NM_014184.2|:isogroup00001	CNIH4	2	1
	478	gi|142370270|ref|NM_032132.3|:isogroup00001	HORMAD1	2		1
	479	gi|142370362|ref|NM_021930.4|:isogroup00001	RINT1	2		1
	480	gi|142376020|ref|NM_178834.3|:isogroup00001	LAYN	2	1
	481	gi|142376057|ref|NM_145030.2|:isogroup00001	C7orf47	2	1
	482	gi|142380452|ref|NM_030782.3|:isogroup00001	CLPTM1L	2	1
	483	gi|142381171|ref|NM_032372.4|:isogroup00001	DYDC2	2	1
	484	gi|142383690|ref|NM_022756.4|:isogroup00001	MEAF6	2	1
	485	gi|142386548|ref|NM_144627.2|:isogroup00001	C1orf182	5	2	2		1
	486	gi|142386672|ref|NM_003142.3|:isogroup00001	SSB	2	1
	487	gi|14249451|ref|NM_032786.1|:isogroup00001	ZC3H10	2			1
	488	gi|14249567|ref|NM_032847.1|:isogroup00001	C8orf76	3	1		1
	489	gi|14251213|ref|NM_020414.3|:isogroup00001	DDX24	2			1
	490	gi|144953896|ref|NM_007184.3|:isogroup00001	NISCH	2			1
	491	gi|144953896|ref|NM_007184.3|:isogroup00002	NISCH	2			1
	492	gi|144953899|ref|NM_006462.4|:isogroup00001	RBCK1	8	3		1
	493	gi|145046268|ref|NM_173630.3|:isogroup00001	RTTN	2			1
	494	gi|145199236|ref|NM_020695.3|:isogroup00001	REXO1	2	1
	495	gi|145275184|ref|NM_021640.3|:isogroup00001	C12orf10	2	1
	496	gi|145275186|ref|NM_020810.2|:isogroup00001	TRMT5	2			1
	497	gi|145275196|ref|NM_032169.4|:isogroup00001	ACAD11	2	1
	498	gi|145275209|ref|NM_025065.6|:isogroup00001	RPF1	2			1
	499	gi|145275211|ref|NM_018706.5|:isogroup00001	DHTKD1	2			1
	500	gi|145275212|ref|NM_000505.3|:isogroup00001	F12	4	2		1
	501	gi|145279203|ref|NM_017820.3|:isogroup00001	EXD3	2	1
	502	gi|145301634|ref|NM_177538.2|:isogroup00001	CYP20A1	2	1			1
	503	gi|145309294|ref|NM_183381.2|:isogroup00001	RNF13	2	1			1
	504	gi|145309296|ref|NM_033364.3|:isogroup00001	C3orf15	5	1		2
	505	gi|145309327|ref|NM_173462.3|:isogroup00001	PAPLN	3			2	1
	506	gi|145386544|ref|NM_000854.3|:isogroup00001	GSTT2	3	2
	507	gi|145386550|ref|NM_018986.3|:isogroup00001	SH3TC1	14	4	9
	508	gi|145386582|ref|NM_015601.3|:isogroup00001	HERC4	2	1
	509	gi|145580607|ref|NM_001083961.1|:isogroup00001	WDR62	2
	510	gi|145580632|ref|NM_003831.3|:isogroup00001	RIOK3	2			1
	511	gi|145611429|ref|NM_178578.2|:isogroup00001	PSMF1	2	1
	512	gi|145611445|ref|NM_001012302.2|:isogroup00001	ANO9	2	1
	513	gi|145701014|ref|NM_001083956.1|:isogroup00001	ZNF655	2	1			1
	514	gi|145701024|ref|NM_001410.2|:isogroup00001	MEGF8	2	1			1
	515	gi|145864464|ref|NM_003568.2|:isogroup00001	ANXA9	2		1
	516	gi|14589875|ref|NM_032459.1|:isogroup00001	EFS	4		1	1
	517	gi|14589915|ref|NM_032961.1|:isogroup00001	PCDH10	2	1
	518	gi|14589941|ref|NM_032971.1|:isogroup00001	PCDH11Y	4	1		1	3
	519	gi|14589952|ref|NM_006232.2|:isogroup00001	POLR2H	2			1
	520	gi|14591905|ref|NM_012423.2|:isogroup00001	RPL13A	3			2
	521	gi|145977221|ref|NM_001085384.1|:isogroup00001	ZNF154	4		3	2
	522	gi|14602430|ref|NM_032454.1|:isogroup00001	STK19	4	1	1	1
	523	gi|146149286|ref|NM_001004301.3|:isogroup00001	ZNF813	2	1
	524	gi|146198875|ref|NM_001023561.2|:isogroup00001	ZNF749	2			1	1
	525	gi|146229325|ref|NM_000487.4|:isogroup00001	ARSA	2	1
	526	gi|146229351|ref|NM_001085429.1|:isogroup00001	TMEM213	2	1			1
	527	gi|146231974|ref|NM_001085469.1|:isogroup00001	CTNND1	2			1
	528	gi|146260267|ref|NM_144775.2|:isogroup00001	SMCR8	2			1	2
	529	gi|146260269|ref|NM_201559.2|:isogroup00001	FOXO3	2		2		2
	530	gi|14670374|ref|NM_015894.2|:isogroup00001	STMN3	2		1
	531	gi|147900222|ref|NM_001086521.1|:isogroup00001	C17orf89	2		2
	532	gi|148226213|ref|NM_001093728.1|:isogroup00001	TCP11	2		2
	533	gi|148229480|ref|NM_001080446.2|:isogroup00001	C11orf94	2			1
	534	gi|148229490|ref|NM_001089591.1|:isogroup00001	UQCRHL	2	1
	535	gi|148230342|ref|NM_016334.3|:isogroup00001	GPR89B	4		1	1
	536	gi|148235211|ref|NM_003681.4|:isogroup00001	PDXK	2	1			1
	537	gi|148235698|ref|NM_020459.1|:isogroup00001	PAIP2B	2	1
	538	gi|148277001|ref|NM_001093755.1|:isogroup00001	C5orf44	2			1
	539	gi|148277003|ref|NM_001093756.1|:isogroup00001	C5orf44	4	1		1	1
	540	gi|148277013|ref|NM_001097641.1|:isogroup00001	FUT3	2		2
	541	gi|148277017|ref|NM_001085486.1|:isogroup00001	SEPP1	6		5
	542	gi|148277041|ref|NM_138448.3|:isogroup00001	ACYP2	2		2
	543	gi|148277059|ref|NM_018941.3|:isogroup00001	CLN8	2	1
	544	gi|148277070|ref|NM_001093771.1|:isogroup00001	TXNRD1	2			1
	545	gi|148283740|ref|NM_001663.3|:isogroup00001	ARF6	3			2
	546	gi|148470405|ref|NM_001098206.1|:isogroup00001	HNRNPF	2		1
	547	gi|148491081|ref|NM_001343.2|:isogroup00001	DAB2	3	2
	548	gi|148529008|ref|NM_001916.3|:isogroup00001	CYC1	2			1
	549	gi|148529013|ref|NM_001923.3|:isogroup00001	DDB1	2			1
	550	gi|148529024|ref|NM_052909.3|:isogroup00001	PLEKHG4B	2			1	2
	551	gi|148536824|ref|NM_001845.4|:isogroup00001	COL4A1	2		2
	552	gi|148536829|ref|NM_004036.3|:isogroup00001	ADCY3	2	1
	553	gi|148536847|ref|NM_001807.3|:isogroup00001	CEL	12		4	1
	554	gi|148536854|ref|NM_001098398.1|:isogroup00001	COPA	2			1
	555	gi|148536857|ref|NM_004390.3|:isogroup00001	CTSH	2	1
	556	gi|148536863|ref|NM_001098426.1|:isogroup00001	SMARCD2	2		1
	557	gi|148539553|ref|NM_194294.2|:isogroup00001	IDO2	3	2
	558	gi|148539641|ref|NM_017758.3|:isogroup00001	ALKBH5	2			1
	559	gi|148539875|ref|NM_001619.3|:isogroup00001	ADRBK1	2			1
	560	gi|148539878|ref|NM_005160.3|:isogroup00001	ADRBK2	2			1	1
	561	gi|148596916|ref|NM_145235.3|:isogroup00001	FANK1	2		1
	562	gi|148596937|ref|NM_024906.2|:isogroup00001	SCD5	3		2		5
	563	gi|148596950|ref|NM_198472.2|:isogroup00001	C10orf125	4	2		1
	564	gi|148596952|ref|NM_019004.1|:isogroup00001	ANKIB1	2			1
	565	gi|148596956|ref|NM_000256.3|:isogroup00001	MYBPC3	4	1	1
	566	gi|148596960|ref|NM_001037582.2|:isogroup00001	SCD5	2			1	2
	567	gi|148596995|ref|NM_024040.2|:isogroup00001	CUEDC2	4		1	1
	568	gi|148612804|ref|NM_017439.3|:isogroup00001	PION	3		1	1
	569	gi|148612815|ref|NM_004259.5|:isogroup00001	RECQL5	2	1
	570	gi|148612820|ref|NM_031956.2|:isogroup00001	TTC29	2			1
	571	gi|148612834|ref|NM_001098507.1|:isogroup00001	ZNF207	2			1
	572	gi|148612841|ref|NM_021034.2|:isogroup00001	IFITM3	2	1
	573	gi|148612845|ref|NM_014751.4|:isogroup00001	MTSS1	2	1
	574	gi|148612876|ref|NM_004520.3|:isogroup00001	KIF2A	2	1
	575	gi|148612880|ref|NM_019590.3|:isogroup00001	KIAA1217	2		1
	576	gi|148612884|ref|NM_001667.2|:isogroup00001	ARL2	2	1
	577	gi|148612889|ref|NM_080743.4|:isogroup00001	SRSF12	2	1			1
	578	gi|148613855|ref|NM_001098504.1|:isogroup00001	DDX17	2			1
	579	gi|148613865|ref|NM_001098475.1|:isogroup00001	TDRD10	2			1
	580	gi|148613867|ref|NM_016381.3|:isogroup00001	TREX1	2			1
	581	gi|148664191|ref|NM_001040011.1|:isogroup00001	C9orf119	2			1
	582	gi|148664221|ref|NM_182592.2|:isogroup00001	YIPF7	3	2
	583	gi|148664227|ref|NM_198841.2|:isogroup00001	FAM120AOS	3	2
	584	gi|148664247|ref|NM_207335.2|:isogroup00001	KBTBD12	4	1		1	5
	585	gi|148727246|ref|NM_003481.2|:isogroup00001	USP5	2	1
	586	gi|148727258|ref|NM_001011552.3|:isogroup00001	SLC9A4	2			1
	587	gi|148727334|ref|NM_001098537.1|:isogroup00001	PNPLA7	2	1
	588	gi|148727350|ref|NM_201453.2|:isogroup00001	CBWD3	2	1
	589	gi|148727356|ref|NM_205853.2|:isogroup00001	MUSTN1	2	1
	590	gi|148728161|ref|NM_002843.3|:isogroup00001	PTPRJ	2	1			1
	591	gi|148728171|ref|NM_001098522.1|:isogroup00001	HTATIP2	3	1		1
	592	gi|148743790|ref|NM_001098486.1|:isogroup00001	SLC17A3	2			1
	593	gi|148746180|ref|NM_001098576.1|:isogroup00001	TMBIM6	2			1
	594	gi|148746188|ref|NM_003829.3|:isogroup00001	MPDZ	2		1
	595	gi|148746217|ref|NM_016281.3|:isogroup00001	TAOK3	2	1
	596	gi|148747436|ref|NM_018221.3|:isogroup00001	MOBKL1B	2		2
	597	gi|148762962|ref|NM_032131.4|:isogroup00001	ARMC2	2			1
	598	gi|148806883|ref|NM_001098633.1|:isogroup00001	AKT1S1	2	1
	599	gi|148806921|ref|NM_001008395.2|:isogroup00001	C7orf59	2			1
	600	gi|148833501|ref|NM_016403.3|:isogroup00001	CWC15	2			1
	601	gi|148833505|ref|NM_001098623.1|:isogroup00001	OBSCN	2			1
	602	gi|148833512|ref|NM_001098634.1|:isogroup00001	RBM47	2			1
	603	gi|148839304|ref|NM_015295.2|:isogroup00001	SMCHD1	2	1
	604	gi|148839338|ref|NM_144573.3|:isogroup00001	NEXN	4		2
	605	gi|148839349|ref|NM_001039496.1|:isogroup00001	C11orf20	2		1
	606	gi|148922851|ref|NM_001098728.1|:isogroup00001	GTF2H2C	3		1	1	1
	607	gi|148922919|ref|NM_014856.2|:isogroup00001	DENND4B	2	1
	608	gi|149158689|ref|NM_080686.2|:isogroup00001	PRRC2A	4	3
	609	gi|149158695|ref|NM_001098534.1|:isogroup00001	BAG6	8	1	2	1	1
	610	gi|149158710|ref|NM_020643.2|:isogroup00001	C11orf16	2	1
	611	gi|149158713|ref|NM_001098673.1|:isogroup00001	C12orf44	2	1
	612	gi|149158720|ref|NM_021215.3|:isogroup00001	RPRD1B	2	1
	613	gi|149192823|ref|NM_001012454.3|:isogroup00001	FAM71F2	2			1
	614	gi|149192846|ref|NM_016526.4|:isogroup00001	BET1L	2			1
	615	gi|149192854|ref|NM_013318.3|:isogroup00001	PRRC2B	2		1
	616	gi|149192865|ref|NM_001018108.2|:isogroup00001	SERF2	3			1
	617	gi|149274642|ref|NM_031212.3|:isogroup00001	SLC25A28	4	3
	618	gi|149363663|ref|NM_001098813.1|:isogroup00001	2011-09-08	2	1
	619	gi|149393137|ref|NM_001098794.1|:isogroup00001	FAM160A2	2			1
	620	gi|149408121|ref|NM_024119.2|:isogroup00001	DHX58	2	1
	621	gi|149408125|ref|NM_016231.4|:isogroup00001	NLK	2		1
	622	gi|149588927|ref|NM_020846.1|:isogroup00001	SLAIN2	4		1	1
	623	gi|149944432|ref|NM_001012241.1|:isogroup00001	MSL1	2	1
	624	gi|149944508|ref|NM_021139.2|:isogroup00001	UGT2B4	5	1	3	1
	625	gi|149944547|ref|NM_015175.1|:isogroup00001	NBEAL2	2			1
	626	gi|149944589|ref|NM_001013694.2|:isogroup00001	SRRD	2	1
	627	gi|149999367|ref|NM_004394.2|:isogroup00001	DAP	2			1
	628	gi|149999601|ref|NM_000476.2|:isogroup00001	AK1	2	1
	629	gi|149999603|ref|NM_001689.4|:isogroup00001	ATP5G3	2			1
	630	gi|149999610|ref|NM_003134.4|:isogroup00001	SRP14	3		3
	631	gi|150010551|ref|NM_015258.1|:isogroup00001	FKBP15	2		2
	632	gi|150010588|ref|NM_003641.3|:isogroup00001	IFITM1	3			2
	633	gi|150010638|ref|NM_015276.1|:isogroup00001	USP22	2			1
	634	gi|150010642|ref|NM_004539.3|:isogroup00001	NARS	2		2
	635	gi|150010653|ref|NM_032450.2|:isogroup00001	HEATR7A	2			1
	636	gi|150036261|ref|NM_012128.3|:isogroup00001	CLCA4	4		4
	637	gi|150036265|ref|NM_023944.2|:isogroup00001	CYP4F12	7	1	3	2
	638	gi|15011917|ref|NM_005765.2|:isogroup00001	ATP6AP2	2			1
	639	gi|150170652|ref|NM_173584.3|:isogroup00001	EFCAB4A	2			1
	640	gi|150170657|ref|NM_145269.3|:isogroup00001	FAM92A1	3			2
	641	gi|150170666|ref|NM_020813.2|:isogroup00001	ZNF471	4	1		1	5
	642	gi|150170693|ref|NM_207446.2|:isogroup00001	FAM174B	3	1		1
	643	gi|150247225|ref|NM_003708.3|:isogroup00001	RDH16	2	1
	644	gi|150378490|ref|NM_199054.2|:isogroup00001	MKNK2	2		2
	645	gi|150378504|ref|NM_173826.3|:isogroup00001	C3orf23	2		1
	646	gi|150378532|ref|NM_003470.2|:isogroup00001	USP7	2			1
	647	gi|150378534|ref|NM_001099400.1|:isogroup00001	SGCE	2	1
	648	gi|150418001|ref|NM_002123.3|:isogroup00001	HLA-DQB1	2			1
	649	gi|150418003|ref|NM_001003760.4|:isogroup00001	KLHL31	2			1
	650	gi|150421680|ref|NM_032189.3|:isogroup00001	ATP11A	2			1	1
	651	gi|150456423|ref|NM_015348.1|:isogroup00001	TMEM131	2			1
	652	gi|150456431|ref|NM_001099436.1|:isogroup00001	ULK3	4	1		1
	653	gi|150456448|ref|NM_173620.2|:isogroup00001	HEXDC	3	1		1
	654	gi|150456462|ref|NM_178171.4|:isogroup00001	GSDMA	2			1	1
	655	gi|150456466|ref|NM_014687.1|:isogroup00001	KIAA0226	3	1		1	2
	656	gi|150456470|ref|NM_001099434.1|:isogroup00001	DCDC2B	2	1
	657	gi|151101139|ref|NM_001099223.1|:isogroup00001	IFT74	2			1
	658	gi|151101232|ref|NM_170678.2|:isogroup00001	ITGB1BP3	2	1
	659	gi|151101366|ref|NM_001099339.1|:isogroup00001	COMMD7	3	2
	660	gi|151101403|ref|NM_002823.4|:isogroup00001	PTMA	2			1
	661	gi|151101458|ref|NM_014931.3|:isogroup00001	PPP6R1	4	1		1
	662	gi|151301034|ref|NM_020151.3|:isogroup00001	STARD7	2			1
	663	gi|151301040|ref|NM_024855.3|:isogroup00001	ACTR5	2		1
	664	gi|151301091|ref|NM_014247.2|:isogroup00001	RAPGEF2	2			1
	665	gi|151301095|ref|NM_024831.6|:isogroup00001	TGS1	2		1		1
	666	gi|151301153|ref|NM_005961.2|:isogroup00001	MUC6	2		1
	667	gi|151301203|ref|NM_017886.2|:isogroup00001	ULK4	3	2
	668	gi|151301214|ref|NM_021241.2|:isogroup00001	WIZ	2	1
	669	gi|151301227|ref|NM_017892.3|:isogroup00001	PRPF40A	2	1
	670	gi|15147249|ref|NM_033256.1|:isogroup00001	PPP1R14A	2		2
	671	gi|15193293|ref|NM_033296.1|:isogroup00001	MRFAP1	2	1
	672	gi|153070257|ref|NM_024859.2|:isogroup00001	MAGIX	2	1
	673	gi|153070261|ref|NM_005588.2|:isogroup00001	MEP1A	2			1
	674	gi|153082754|ref|NM_001547.4|:isogroup00001	IFIT2	2	1
	675	gi|153085462|ref|NM_014056.3|:isogroup00001	HIGD1A	2			1	1
	676	gi|153090198|ref|NM_001099752.1|:isogroup00001	SYBU	2			1
	677	gi|153218447|ref|NM_006488.2|:isogroup00001	KHK	4	1	1
	678	gi|153218549|ref|NM_019593.3|:isogroup00001	GPCPD1	2	1
	679	gi|153218630|ref|NM_001099432.1|:isogroup00001	BCAS3	2	1
	680	gi|153251765|ref|NM_001099626.1|:isogroup00001	FAM54B	2			1
	681	gi|153251770|ref|NM_001099627.1|:isogroup00001	FAM54B	2	1
	682	gi|153251822|ref|NM_152710.2|:isogroup00001	C10orf27	2		1
	683	gi|153251839|ref|NM_018335.3|:isogroup00001	ZNF839	2	1			1
	684	gi|153251888|ref|NM_001099783.1|:isogroup00001	C4orf33	4	1		1	1
	685	gi|153251915|ref|NM_001099677.1|:isogroup00001	KIAA1456	2			1
	686	gi|153251949|ref|NM_032012.3|:isogroup00001	C9orf5	2	1
	687	gi|153252272|ref|NM_000351.4|:isogroup00001	STS	2	1			1
	688	gi|153266840|ref|NM_000042.2|:isogroup00001	APOH	2	1
	689	gi|153266906|ref|NM_001099782.1|:isogroup00001	GGT5	4	1	1
	690	gi|153281225|ref|NM_182504.3|:isogroup00001	WBSCR28	2		1
	691	gi|153791299|ref|NM_018115.2|:isogroup00001	SDAD1	2		1
	692	gi|153791326|ref|NM_001098783.2|:isogroup00001	RPP14	2	1			1
	693	gi|153791383|ref|NM_001099645.1|:isogroup00001	RPL22L1	2	1
	694	gi|153791420|ref|NM_032731.3|:isogroup00001	TXNDC17	2			1
	695	gi|153791732|ref|NM_001319.6|:isogroup00001	CSNK1G2	8		2	1
	696	gi|153791869|ref|NM_001099694.1|:isogroup00001	ZNF578	2	1
	697	gi|153792011|ref|NM_002912.3|:isogroup00001	REV3L	2			1
	698	gi|153792094|ref|NM_022087.2|:isogroup00001	GALNT11	2	1
	699	gi|153792304|ref|NM_001099678.1|:isogroup00001	LRRC58	2			1	2
	700	gi|153792323|ref|NM_152908.3|:isogroup00001	SLC47A2	2	1
	701	gi|153792355|ref|NM_016060.2|:isogroup00001	MED31	2		1
	702	gi|153792460|ref|NM_001099697.1|:isogroup00001	RSPH10B2	2	1
	703	gi|153792693|ref|NM_016252.3|:isogroup00001	BIRC6	3	2		1
	704	gi|153945706|ref|NM_032331.3|:isogroup00001	ECE2	2			1
	705	gi|153945754|ref|NM_020747.2|:isogroup00001	ZNF608	2			1
	706	gi|154146215|ref|NM_021623.1|:isogroup00001	PLEKHA2	2	1			1
	707	gi|154146222|ref|NM_015491.1|:isogroup00001	SFRS18	4		1	1
	708	gi|154277119|ref|NM_133650.2|:isogroup00001	SYNE1	2		1
	709	gi|15431289|ref|NM_000975.2|:isogroup00001	RPL11	3	1	2
	710	gi|15431291|ref|NM_000976.2|:isogroup00001	RPL12	2	1
	711	gi|15431292|ref|NM_002948.2|:isogroup00001	RPL15	6	2		1
	712	gi|15431296|ref|NM_000977.2|:isogroup00001	RPL13	5			2
	713	gi|154350219|ref|NM_007195.2|:isogroup00001	POLI	5	2		1
	714	gi|154350235|ref|NM_019600.2|:isogroup00001	KIAA1370	2			1
	715	gi|154354965|ref|NM_001100170.1|:isogroup00001	IMMT	2			1
	716	gi|154354973|ref|NM_014721.2|:isogroup00001	PHACTR2	2		2
	717	gi|154354977|ref|NM_018467.3|:isogroup00001	USE1	2	1			1
	718	gi|154354978|ref|NM_012334.2|:isogroup00001	MYO10	2					N/A
	719	gi|154354989|ref|NM_014915.2|:isogroup00001	ANKRD26	2			1
	720	gi|154426277|ref|NM_138569.2|:isogroup00001	C6orf142	2		1
	721	gi|154426277|ref|NM_138569.2|:isogroup00002	C6orf142	2			1
	722	gi|154426299|ref|NM_017822.3|:isogroup00001	C12orf41	2	1
	723	gi|154426303|ref|NM_007080.2|:isogroup00001	LSM6	2	1
	724	gi|154426311|ref|NM_001100424.1|:isogroup00001	SPATS2L	2	1			1
	725	gi|154426311|ref|NM_001100424.1|:isogroup00002	SPATS2L	2			1	1
	726	gi|154426323|ref|NM_001100418.1|:isogroup00001	C19orf60	2	1
	727	gi|154448889|ref|NM_005131.2|:isogroup00001	THOC1	2			1	1
	728	gi|154689768|ref|NM_020840.1|:isogroup00001	FNIP2	2	1
	729	gi|154736712|ref|NM_001100603.1|:isogroup00001	KDELR2	2			1
	730	gi|154759289|ref|NM_016186.2|:isogroup00001	SERPINA10	2			1
	731	gi|154800440|ref|NM_006250.2|:isogroup00001	PRH1	4		2	1
	732	gi|154800442|ref|NM_005074.3|:isogroup00001	SLC17A1	2			1
	733	gi|154800477|ref|NM_001100623.1|:isogroup00001	PLEKHB2	2		2
	734	gi|154813202|ref|NM_014498.3|:isogroup00001	GOLIM4	2		1
	735	gi|154813207|ref|NM_004268.4|:isogroup00001	MED17	2	1
	736	gi|154937323|ref|NM_198181.2|:isogroup00001	GOLGA6L9	3	1	3
	737	gi|154937341|ref|NM_001100875.1|:isogroup00001	2011-03-10	2			1
	738	gi|155029532|ref|NM_001012417.2|:isogroup00001	MS4A13	2		1
	739	gi|155029534|ref|NM_001100909.1|:isogroup00001	MS4A13	2			1
	740	gi|155029540|ref|NM_144645.3|:isogroup00001	C4orf36	2			1
	741	gi|155030183|ref|NM_007021.3|:isogroup00001	C10orf10	2			1
	742	gi|155030210|ref|NM_002124.2|:isogroup00001	HLA-DRB1	8	1		3
	743	gi|155030210|ref|NM_002124.2|:isogroup00002	HLA-DRB1	2	1
	744	gi|155030227|ref|NM_002650.2|:isogroup00001	PI4KA	2	1
	745	gi|155030235|ref|NM_001100412.1|:isogroup00001	DROSHA	2			1
	746	gi|155969694|ref|NM_152900.2|:isogroup00001	MAGI3	3	1		1
	747	gi|156071475|ref|NM_214711.3|:isogroup00001	C4orf40	4	1	2		3
	748	gi|156071475|ref|NM_214711.3|:isogroup00002	C4orf40	3		1	1
	749	gi|156071486|ref|NM_003730.4|:isogroup00001	RNASET2	4	1		1
	750	gi|156071487|ref|NM_003884.4|:isogroup00001	KAT2B	2	1
	751	gi|156071493|ref|NM_002455.3|:isogroup00001	MTX1	2			1
	752	gi|156071494|ref|NM_002787.4|:isogroup00001	PSMA2	2			1
	753	gi|156071502|ref|NM_006694.3|:isogroup00001	JTB	2			1
	754	gi|156071507|ref|NM_013260.6|:isogroup00001	SAP30BP	5	2		1
	755	gi|156071511|ref|NM_018890.3|:isogroup00001	RAC1	2	1
	756	gi|156071530|ref|NM_145802.3|:isogroup00001	2011-09-06	2	1
	757	gi|156104877|ref|NM_014905.3|:isogroup00001	GLS	4	1		1
	758	gi|156104902|ref|NM_003970.2|:isogroup00001	MYOM2	2		2
	759	gi|156105680|ref|NM_012486.2|:isogroup00001	PSEN2	3	1		1	1
	760	gi|156105696|ref|NM_001100588.1|:isogroup00001	RC3H2	2		1
	761	gi|156105702|ref|NM_001100409.1|:isogroup00001	SENP6	2		2
	762	gi|156105706|ref|NM_001100594.1|:isogroup00001	SNRK	2	1
	763	gi|156105708|ref|NM_012108.2|:isogroup00001	STAP1	3	1		1
	764	gi|156119620|ref|NM_002167.3|:isogroup00001	ID3	2	1
	765	gi|156139126|ref|NM_024942.3|:isogroup00001	C10orf88	2		2		1
	766	gi|156139134|ref|NM_001102368.1|:isogroup00001	C14orf159	2		1
	767	gi|156139140|ref|NM_001102371.1|:isogroup00001	FOXRED2	2	1			1
	768	gi|156142175|ref|NM_014177.2|:isogroup00001	C18orf55	4	1	1
	769	gi|156142185|ref|NM_015986.3|:isogroup00001	CRLF3	2	1			1
	770	gi|156142195|ref|NM_022648.4|:isogroup00001	TNS1	2	1
	771	gi|156151373|ref|NM_002137.3|:isogroup00001	HNRNPA2B1	8	1	3
	772	gi|156151380|ref|NM_025075.2|:isogroup00001	THOC7	2			1
	773	gi|156151382|ref|NM_025079.2|:isogroup00001	ZC3H12A	2			1
	774	gi|156151412|ref|NM_025128.4|:isogroup00001	MUS81	3	1	1
	775	gi|156151444|ref|NM_025149.4|:isogroup00001	ACSF2	6	2		1	1
	776	gi|156231045|ref|NM_006007.2|:isogroup00001	ZFAND5	2	1			1
	777	gi|156231066|ref|NM_001102426.1|:isogroup00001	TBC1D8	2	1
	778	gi|156231346|ref|NM_013300.2|:isogroup00001	C12orf24	2			1
	779	gi|156231348|ref|NM_016044.2|:isogroup00001	FAHD2A	2		1
	780	gi|156415989|ref|NM_015982.3|:isogroup00001	YBX2	4		1	1
	781	gi|156415999|ref|NM_016406.3|:isogroup00001	UFC1	2			1
	782	gi|156416004|ref|NM_014186.3|:isogroup00001	COMMD9	2		1
	783	gi|156416027|ref|NM_012100.2|:isogroup00001	DNPEP	2	1
	784	gi|156523236|ref|NM_001102559.1|:isogroup00001	PPAPDC1B	3	1		1
	785	gi|156523249|ref|NM_024516.3|:isogroup00001	C16orf53	2			1
	786	gi|156523263|ref|NM_001102564.1|:isogroup00001	C14orf179	2			1
	787	gi|156523267|ref|NM_152293.2|:isogroup00001	TADA2B	2			1	1
	788	gi|156523276|ref|NM_183065.2|:isogroup00001	TMEM107	4	1	1
	789	gi|156523965|ref|NM_001102470.1|:isogroup00001	ADH6	2			1
	790	gi|156523967|ref|NM_001618.3|:isogroup00001	PARP1	2			1
	791	gi|156546889|ref|NM_024949.5|:isogroup00001	WWC2	2	1
	792	gi|156564239|ref|NM_080667.5|:isogroup00001	CCDC104	4		1	1
	793	gi|156564356|ref|NM_000904.3|:isogroup00001	NQO2	2		2
	794	gi|156564394|ref|NM_000380.3|:isogroup00001	XPA	3	2
	795	gi|156616267|ref|NM_001102609.1|:isogroup00001	C5orf58	6	2	1		1
	796	gi|156616298|ref|NM_001102610.1|:isogroup00001	TUBGCP5	2			1
	797	gi|156627574|ref|NM_003115.4|:isogroup00001	UAP1	4		1	1
	798	gi|156630999|ref|NM_014372.4|:isogroup00001	RNF11	2			1
	799	gi|156766040|ref|NM_007257.5|:isogroup00001	PNMA2	2	1			1
	800	gi|156766052|ref|NM_018215.3|:isogroup00001	PNMAL1	2	1
	801	gi|156938330|ref|NM_017922.3|:isogroup00001	PRPF39	2	1
	802	gi|157151724|ref|NM_001004333.3|:isogroup00001	RNASEK	2		1
	803	gi|157151754|ref|NM_001104546.1|:isogroup00001	RPP30	2			1
	804	gi|157266336|ref|NM_001713.2|:isogroup00001	BHMT	2		1
	805	gi|157278105|ref|NM_014887.2|:isogroup00001	N4BP2L2	2			1
	806	gi|157278588|ref|NM_006441.2|:isogroup00001	MTHFS	2			1
	807	gi|157311582|ref|NM_014187.3|:isogroup00001	TMEM208	3		2	1
	808	gi|157311603|ref|NM_014644.4|:isogroup00001	PDE4DIP	4	1	5
	809	gi|157364933|ref|NM_001105079.1|:isogroup00001	FBRS	2			1
	810	gi|157364936|ref|NM_016023.3|:isogroup00001	OTUD6B	2			1
	811	gi|157388907|ref|NM_017848.4|:isogroup00001	FAM120C	2		2
	812	gi|157388920|ref|NM_017905.4|:isogroup00001	TMCO3	2			1
	813	gi|157388920|ref|NM_017905.4|:isogroup00002	TMCO3	2		1
	814	gi|157388938|ref|NM_017983.5|:isogroup00001	WIPI1	2			1
	815	gi|157388982|ref|NM_018317.2|:isogroup00001	TBC1D19	2			1
	816	gi|157388992|ref|NM_018373.2|:isogroup00001	SYNJ2BP	2	1			1
	817	gi|157388996|ref|NM_001104925.1|:isogroup00001	PCMTD2	2	1
	818	gi|157389010|ref|NM_000094.3|:isogroup00001	COL7A1	2		2
	819	gi|157389013|ref|NM_001408.2|:isogroup00001	CELSR2	2		2
	820	gi|157412248|ref|NM_001105205.1|:isogroup00001	RUSC1	2			1
	821	gi|157412268|ref|NM_014504.2|:isogroup00001	RABGEF1	6	2	2
	822	gi|157412271|ref|NM_005968.3|:isogroup00001	HNRNPM	2			1
	823	gi|157419146|ref|NM_183078.2|:isogroup00001	RNF8	2	2
	824	gi|157426865|ref|NM_001105251.1|:isogroup00001	ZFYVE16	2			1
	825	gi|157426886|ref|NM_020812.2|:isogroup00001	DOCK6	2	1
	826	gi|157426890|ref|NM_004826.2|:isogroup00001	ECEL1	2	1
	827	gi|157426894|ref|NM_000179.2|:isogroup00001	MSH6	2			1
	828	gi|157426903|ref|NM_015221.2|:isogroup00001	DNMBP	2			1
	829	gi|157427676|ref|NM_004911.4|:isogroup00001	PDIA4	4	1	2
	830	gi|157427690|ref|NM_001105281.1|:isogroup00001	FABP12	2	1			1
	831	gi|15743546|ref|NM_016167.3|:isogroup00001	NOL7	3	1		1	1
	832	gi|157502180|ref|NM_139075.3|:isogroup00001	TPCN2	2			1
	833	gi|157502194|ref|NM_175932.2|:isogroup00001	PSMD13	2	1
	834	gi|157649068|ref|NM_001105529.1|:isogroup00001	ATP8A1	2			1	1
	835	gi|157671944|ref|NM_024913.4|:isogroup00001	C7orf58	2	1
	836	gi|157674362|ref|NM_014330.3|:isogroup00001	PPP1R15A	2		1
	837	gi|157676330|ref|NM_014282.2|:isogroup00001	HABP4	2		2
	838	gi|157676333|ref|NM_021259.2|:isogroup00001	TMEM8A	6	2		1
	839	gi|157688563|ref|NM_001105540.1|:isogroup00001	DGKZ	2			1
	840	gi|157694498|ref|NM_001105539.1|:isogroup00001	ZBTB10	2			1	1
	841	gi|157694502|ref|NM_007163.3|:isogroup00001	SLC14A2	2			1	2
	842	gi|157694518|ref|NM_018479.3|:isogroup00001	ECHDC1	2			1
	843	gi|157738608|ref|NM_024602.5|:isogroup00001	HECTD3	2		1
	844	gi|157738614|ref|NM_001105564.1|:isogroup00001	CCHCR1	4	1	1		1
	845	gi|157739929|ref|NM_018009.4|:isogroup00001	TAPBPL	2	1
	846	gi|157743250|ref|NM_031903.2|:isogroup00001	MRPL32	2			1
	847	gi|157779136|ref|NM_017653.3|:isogroup00001	DYM	2		1
	848	gi|157779136|ref|NM_017653.3|:isogroup00002	DYM	2	1			1
	849	gi|157837986|ref|NM_003416.2|:isogroup00001	ZNF7	2	1
	850	gi|157952216|ref|NM_000067.2|:isogroup00001	CA2	2			1
	851	gi|158420733|ref|NM_001005273.2|:isogroup00001	CHD3	3	1	1
	852	gi|158534058|ref|NM_015308.2|:isogroup00001	FNBP4	6	2		2
	853	gi|158634481|ref|NM_005485.4|:isogroup00001	PARP3	2			1	1
	854	gi|158937235|ref|NM_006310.3|:isogroup00001	NPEPPS	3	2		1	1
	855	gi|158937241|ref|NM_000778.3|:isogroup00001	CYP4A11	4		3		1
	856	gi|15967154|ref|NM_016558.2|:isogroup00001	SCAND1	2			1
	857	gi|160298141|ref|NM_000668.4|:isogroup00001	ADH1B	17	4		2
	858	gi|160333209|ref|NM_015497.3|:isogroup00001	TMEM87A	2		2
	859	gi|160333749|ref|NM_023080.2|:isogroup00001	C8orf33	2	1			1
	860	gi|160420294|ref|NM_033395.1|:isogroup00001	KIAA1731	2			1
	861	gi|160420316|ref|NM_001110556.1|:isogroup00001	FLNA	2	1
	862	gi|160420326|ref|NM_170679.2|:isogroup00001	SKP1	2	1
	863	gi|160948609|ref|NM_172070.3|:isogroup00001	UBR3	2			1
	864	gi|16117790|ref|NM_000996.2|:isogroup00001	RPL35A	2			1
	865	gi|161377438|ref|NM_130786.3|:isogroup00001	A1BG	2			1
	866	gi|161377445|ref|NM_170665.3|:isogroup00001	ATP2A2	2		1
	867	gi|161377479|ref|NM_016178.2|:isogroup00001	OAZ3	2		1
	868	gi|161702985|ref|NM_001111077.1|:isogroup00001	EZR	2	1
	869	gi|162329611|ref|NM_001111309.1|:isogroup00001	PDE4A	2			1
	870	gi|162951883|ref|NM_014925.3|:isogroup00001	R3HDM2	2		1
	871	gi|16306594|ref|NM_005983.2|:isogroup00001	SKP2	2			1
	872	gi|163310724|ref|NM_025191.3|:isogroup00001	EDEM3	2					N/A
	873	gi|16332371|ref|NM_033493.1|:isogroup00001	CDK11B	2	1
	874	gi|16357476|ref|NM_004359.1|:isogroup00001	CDC34	2			1
	875	gi|163644282|ref|NM_014614.2|:isogroup00001	PSME4	2	1
	876	gi|163644312|ref|NM_006384.3|:isogroup00001	CIB1	4	1		1
	877	gi|163644314|ref|NM_004776.3|:isogroup00001	B4GALT5	2					N/A
	878	gi|163644320|ref|NM_006003.2|:isogroup00001	UQCRFS1	2			1
	879	gi|163659922|ref|NM_003334.3|:isogroup00001	UBA1	2			1
	880	gi|163838654|ref|NM_015473.2|:isogroup00001	HEATR5A	2		1
	881	gi|163965365|ref|NM_001113203.1|:isogroup00001	NACA	2			1
	882	gi|163965372|ref|NM_032482.2|:isogroup00001	DOT1L	2			1
	883	gi|163965372|ref|NM_032482.2|:isogroup00002	DOT1L	2	1
	884	gi|163965440|ref|NM_144702.2|:isogroup00001	LRRC71	3		1	1	1
	885	gi|164419740|ref|NM_016946.4|:isogroup00001	F11R	2		2
	886	gi|164419757|ref|NM_001113182.1|:isogroup00001	BRD2	26	2	3	1
	887	gi|164419759|ref|NM_000107.2|:isogroup00001	DDB2	2		1
	888	gi|164519075|ref|NM_014742.3|:isogroup00001	TM9SF4	2			1
	889	gi|164519121|ref|NM_013296.4|:isogroup00001	GPSM2	2			1
	890	gi|164519139|ref|NM_001113349.1|:isogroup00001	ECE1	4	1	1
	891	gi|164607120|ref|NM_004098.3|:isogroup00001	EMX2	2			1
	892	gi|164607132|ref|NM_001113382.1|:isogroup00001	FER1L5	2	1
	893	gi|164607132|ref|NM_001113382.1|:isogroup00002	FER1L5	2		1
	894	gi|164663744|ref|NM_003041.3|:isogroup00001	SLC5A2	2			1
	895	gi|164663829|ref|NM_001113411.1|:isogroup00001	FGGY	2		1
	896	gi|164663900|ref|NM_000317.2|:isogroup00001	PTS	6	2	2	2
	897	gi|164664513|ref|NM_001873.2|:isogroup00001	CPE	3			2
	898	gi|164698459|ref|NM_001113482.1|:isogroup00001	MANEAL	2	1			1
	899	gi|16507958|ref|NM_004062.2|:isogroup00001	CDH16	3	1		1
	900	gi|16507965|ref|NM_001428.2|:isogroup00001	ENO1	3			2
	901	gi|16507966|ref|NM_001975.2|:isogroup00001	ENO2	2		2
	902	gi|165377136|ref|NM_001113523.1|:isogroup00001	PARP15	2		2
	903	gi|165377163|ref|NM_152287.3|:isogroup00001	ZNF276	2		2
	904	gi|16554608|ref|NM_022839.2|:isogroup00001	MRPS11	2			1
	905	gi|16579882|ref|NM_014018.2|:isogroup00001	MRPS28	2			1
	906	gi|16579884|ref|NM_000968.2|:isogroup00001	RPL4	2		2
	907	gi|166063994|ref|NM_002097.2|:isogroup00001	GTF3A	2			1
	908	gi|166064065|ref|NM_080549.3|:isogroup00001	PTPN6	2			1
	909	gi|166091436|ref|NM_001716.3|:isogroup00001	CXCR5	2	1
	910	gi|166091478|ref|NM_024665.4|:isogroup00001	TBL1XR1	2			1
	911	gi|166158921|ref|NM_001113755.1|:isogroup00001	TYMP	2		1
	912	gi|166197670|ref|NM_006594.2|:isogroup00001	AP4B1	4	1		2
	913	gi|166197711|ref|NM_001114093.1|:isogroup00001	LSM14A	2	1
	914	gi|166235159|ref|NM_001039693.2|:isogroup00001	C2orf60	2		1
	915	gi|166235159|ref|NM_001039693.2|:isogroup00002	C2orf60	2	1			1
	916	gi|166235166|ref|NM_014415.3|:isogroup00001	ZBTB11	2			1
	917	gi|166235168|ref|NM_018061.2|:isogroup00001	PRPF38B	2	1
	918	gi|166235181|ref|NM_178454.4|:isogroup00001	DRAM2	3	1	1
	919	gi|166235185|ref|NM_015957.2|:isogroup00001	APIP	3		3
	920	gi|166295208|ref|NM_006164.3|:isogroup00001	NFE2L2	2			1
	921	gi|166362722|ref|NM_000734.3|:isogroup00001	CD247	2		1
	922	gi|166362723|ref|NM_004391.2|:isogroup00001	CYP8B1	2			1
	923	gi|166362731|ref|NM_001114123.1|:isogroup00001	ELK1	2			1
	924	gi|166706886|ref|NM_030786.2|:isogroup00001	SYNC	2	1			1
	925	gi|166706902|ref|NM_002053.2|:isogroup00001	GBP1	2	1
	926	gi|166795249|ref|NM_006845.3|:isogroup00001	KIF2C	4	1		1
	927	gi|166795286|ref|NM_001441.2|:isogroup00001	FAAH	12	2	1	1
	928	gi|166795300|ref|NM_016297.3|:isogroup00001	PCYOX1	2		2		2
	929	gi|166795302|ref|NM_019041.5|:isogroup00001	MTRF1L	2			1
	930	gi|166795304|ref|NM_001114184.1|:isogroup00001	MTRF1L	2		1
	931	gi|166851839|ref|NM_001114309.1|:isogroup00001	ELF3	3	1		1
	932	gi|167004050|ref|NM_031916.3|:isogroup00001	ROPN1L	2		2
	933	gi|167234418|ref|NM_005119.3|:isogroup00001	THRAP3	2	1
	934	gi|167234428|ref|NM_003443.2|:isogroup00001	ZBTB17	2			1
	935	gi|167234428|ref|NM_003443.2|:isogroup00002	ZBTB17	2	1
	936	gi|167235022|ref|NM_004433.4|:isogroup00001	ELF3	2	1
	937	gi|167466163|ref|NM_000853.2|:isogroup00001	GSTT1	6		5
	938	gi|167466167|ref|NM_005534.3|:isogroup00001	IFNGR2	2		1		1
	939	gi|167466172|ref|NM_005346.4|:isogroup00001	HSPA1B	2	1
	940	gi|167555098|ref|NM_001114394.1|:isogroup00001	PAPD4	2			1
	941	gi|167555118|ref|NM_194324.2|:isogroup00001	TMSB15B	2	1
	942	gi|167736375|ref|NM_001024656.2|:isogroup00001	ASPDH	3			2
	943	gi|167736388|ref|NM_001114600.1|:isogroup00001	C1orf144	2		2
	944	gi|167830434|ref|NM_001008740.3|:isogroup00001	TMCO2	2			1
	945	gi|167857783|ref|NM_001114619.1|:isogroup00001	MGAT1	2	1
	946	gi|167857787|ref|NM_005931.3|:isogroup00001	MICB	3	1		1
	947	gi|167857789|ref|NM_000607.2|:isogroup00001	ORM1	3		2	1
	948	gi|167860119|ref|NM_001114633.1|:isogroup00001	PLA2G4B	2		1
	949	gi|167900476|ref|NM_002695.3|:isogroup00001	POLR2E	4	1	1	1
	950	gi|168229154|ref|NM_207189.2|:isogroup00001	BRDT	2			1
	951	gi|168229160|ref|NM_024535.3|:isogroup00001	CORO7	2		1
	952	gi|168480078|ref|NM_001153.3|:isogroup00001	ANXA4	2	1
	953	gi|168480079|ref|NM_004330.2|:isogroup00002	BNIP2	2			1
	954	gi|168480129|ref|NM_022977.2|:isogroup00001	ACSL4	2	1
	955	gi|168693629|ref|NM_005231.3|:isogroup00001	CTTN	3	1		1
	956	gi|168693642|ref|NM_001114752.1|:isogroup00001	CD55	2			1	1
	957	gi|16905525|ref|NM_033657.1|:isogroup00001	DAP3	2	1			1
	958	gi|16905527|ref|NM_004632.2|:isogroup00001	DAP3	2			1
	959	gi|169234616|ref|NM_152442.3|:isogroup00001	RAD9B	2			1
	960	gi|169234733|ref|NM_031442.3|:isogroup00001	TMEM47	2			1
	961	gi|169234786|ref|NM_001115016.1|:isogroup00001	KIAA1310	2		1
	962	gi|169259767|ref|NM_021109.3|:isogroup00001	TMSB4X	2			1
	963	gi|16933531|ref|NM_022820.3|:isogroup00001	CYP3A43	2			1
	964	gi|169403966|ref|NM_022061.3|:isogroup00001	MRPL17	2			1
	965	gi|169403969|ref|NM_014161.3|:isogroup00001	MRPL18	3	1	1
	966	gi|169403974|ref|NM_024540.3|:isogroup00001	MRPL24	2		1
	967	gi|169636414|ref|NM_000065.2|:isogroup00001	C6	2	1
	968	gi|169636423|ref|NM_023937.3|:isogroup00001	MRPL34	2			1	1
	969	gi|169646343|ref|NM_032477.2|:isogroup00001	MRPL41	2			1
	970	gi|169646418|ref|NM_172178.2|:isogroup00001	MRPL42	2		2
	971	gi|169646732|ref|NM_016497.3|:isogroup00001	MRPL51	2	1
	972	gi|169646771|ref|NM_002064.2|:isogroup00001	GLRX	2			1
	973	gi|169658372|ref|NM_022163.3|:isogroup00001	MRPL46	2			1
	974	gi|169658376|ref|NM_053050.3|:isogroup00001	MRPL53	2			1
	975	gi|169790776|ref|NM_019021.2|:isogroup00001	C11orf71	2			1
	976	gi|169790830|ref|NM_002294.2|:isogroup00001	LAMP2	2			1
	977	gi|169790834|ref|NM_000292.2|:isogroup00001	PHKA2	5	2		1
	978	gi|169790845|ref|NM_078468.2|:isogroup00001	BCCIP	2	1
	979	gi|169790854|ref|NM_022915.3|:isogroup00001	MRPL44	2			1
	980	gi|169790898|ref|NM_001122630.1|:isogroup00001	CDKN1C	2	1
	981	gi|169790902|ref|NM_001122631.1|:isogroup00001	CDKN1C	2	1		1
	982	gi|169790957|ref|NM_002454.2|:isogroup00001	MTRR	2		1
	983	gi|169790972|ref|NM_013988.2|:isogroup00001	PARK2	2			1	2
	984	gi|169791014|ref|NM_007102.2|:isogroup00001	GUCA2B	3		3
	985	gi|169808388|ref|NM_006579.2|:isogroup00001	EBP	3	1
	986	gi|169808403|ref|NM_000506.3|:isogroup00001	F2	2			1
	987	gi|169808407|ref|NM_004643.2|:isogroup00001	PABPN1	6	1	1	2
	988	gi|169881253|ref|NM_032999.2|:isogroup00001	GTF2I	3	1		1
	989	gi|169881274|ref|NM_001122670.1|:isogroup00001	PHKA1	2		2
	990	gi|170014741|ref|NM_004621.5|:isogroup00001	TRPC6	2			1
	991	gi|170014742|ref|NM_002771.3|:isogroup00001	PRSS3	6	1	1	2
	992	gi|170014742|ref|NM_002771.3|:isogroup00002	PRSS3	2			1
	993	gi|170016076|ref|NM_020410.2|:isogroup00001	ATP13A1	3		1	1
	994	gi|170172514|ref|NM_002495.2|:isogroup00001	NDUFS4	4	1		1
	995	gi|17017985|ref|NM_001861.2|:isogroup00001	COX4I1	2	1
	996	gi|170650607|ref|NM_000309.3|:isogroup00001	PPOX	6	1	2
	997	gi|170650640|ref|NM_005514.6|:isogroup00002	HLA-B	4	1		1
	998	gi|170650640|ref|NM_005514.6|:isogroup00003	HLA-B	2			1
	999	gi|170650673|ref|NM_000440.2|:isogroup00001	PDE6A	8	2		3	9
	1000	gi|170650686|ref|NM_006502.2|:isogroup00001	POLH	6			5	6
	1001	gi|170650686|ref|NM_006502.2|:isogroup00002	POLH	7	1		3	6
	1002	gi|170650686|ref|NM_006502.2|:isogroup00003	POLH	3	1		1	4
	1003	gi|170650704|ref|NM_032811.2|:isogroup00001	TBRG1	2	1
	1004	gi|170650722|ref|NM_014236.3|:isogroup00001	GNPAT	2	1
	1005	gi|170671735|ref|NM_006996.2|:isogroup00001	SLC19A2	2			1
	1006	gi|170763478|ref|NM_022362.4|:isogroup00001	MMS19	2	1
	1007	gi|170763485|ref|NM_018356.2|:isogroup00001	C5orf22	2			1
	1008	gi|170763494|ref|NM_016547.2|:isogroup00001	SDF4	2	1
	1009	gi|170763499|ref|NM_001122821.1|:isogroup00001	SET	2			1
	1010	gi|170784830|ref|NM_016227.2|:isogroup00001	C1orf9	2	1
	1011	gi|170784845|ref|NM_001031710.2|:isogroup00001	KLHL7	2	1
	1012	gi|170784845|ref|NM_001031710.2|:isogroup00002	KLHL7	2			1
	1013	gi|170784853|ref|NM_003621.2|:isogroup00001	PPFIBP2	2			1
	1014	gi|170932463|ref|NM_020470.2|:isogroup00001	YIF1A	2			1
	1015	gi|170932519|ref|NM_003611.2|:isogroup00001	OFD1	2		1
	1016	gi|17105395|ref|NM_000992.2|:isogroup00001	RPL29	3			2
	1017	gi|171184420|ref|NM_006472.3|:isogroup00001	TXNIP	3		1	1
	1018	gi|171184432|ref|NM_153007.4|:isogroup00001	ODF4	2	1
	1019	gi|171460915|ref|NM_012063.2|:isogroup00001	DNM1L	2	1
	1020	gi|171460917|ref|NM_005690.3|:isogroup00001	DNM1L	2	1
	1021	gi|171460947|ref|NM_183422.2|:isogroup00001	TSC22D1	2			1
	1022	gi|171460955|ref|NM_005800.4|:isogroup00001	USPL1	2			1
	1023	gi|171460957|ref|NM_024894.2|:isogroup00001	NOL10	3	2
	1024	gi|17149812|ref|NM_057161.2|:isogroup00001	KLHDC3	4	1		1
	1025	gi|171543859|ref|NM_000111.2|:isogroup00001	SLC26A3	3			2
	1026	gi|171543894|ref|NM_002973.3|:isogroup00001	ATXN2	3	2
	1027	gi|171543894|ref|NM_002973.3|:isogroup00002	ATXN2	2		2
	1028	gi|17158043|ref|NM_001010.2|:isogroup00001	RPS6	4		2	1
	1029	gi|171846247|ref|NM_015665.5|:isogroup00001	AAAS	2			1
	1030	gi|171906592|ref|NM_001122957.1|:isogroup00001	BCKDK	2
	1031	gi|171906613|ref|NM_000030.2|:isogroup00001	AGXT	9	3		2
	1032	gi|171916087|ref|NM_001122961.1|:isogroup00001	C1orf194	2	1
	1033	gi|171916094|ref|NM_001122964.1|:isogroup00001	SMEK2	2		1
	1034	gi|172072591|ref|NM_005080.3|:isogroup00001	XBP1	12		3	3
	1035	gi|172072596|ref|NM_005611.3|:isogroup00001	RBL2	2			1
	1036	gi|172072651|ref|NM_003978.3|:isogroup00001	PSTPIP1	2	1
	1037	gi|17402885|ref|NM_058237.1|:isogroup00001	PPP4R4	2			1
	1038	gi|17402920|ref|NM_032642.2|:isogroup00001	WNT5B	2			1
	1039	gi|17572803|ref|NM_024083.2|:isogroup00001	ASPSCR1	4		1	1
	1040	gi|176866317|ref|NM_001123040.1|:isogroup00001	C3orf71	2			1	1
	1041	gi|176866368|ref|NM_024089.2|:isogroup00001	KDELC1	2			1
	1042	gi|17738309|ref|NM_032027.2|:isogroup00001	TM2D1	2			1
	1043	gi|178056551|ref|NM_014865.3|:isogroup00001	NCAPD2	2	1
	1044	gi|178057348|ref|NM_030938.3|:isogroup00001	VMP1	2	1
	1045	gi|178557812|ref|NM_001123225.1|:isogroup00001	C22orf41	2	1			1
	1046	gi|17933771|ref|NM_080388.1|:isogroup00001	S100A16	2	1
	1047	gi|17978478|ref|NM_022575.2|:isogroup00001	VPS16	8	1	1	1
	1048	gi|17978492|ref|NM_004642.2|:isogroup00001	CDK2AP1	2			1
	1049	gi|17986250|ref|NM_004574.2|:isogroup00001	2011-09-04	2	1
	1050	gi|17999525|ref|NM_032609.2|:isogroup00001	COX4I2	2		1
	1051	gi|18087824|ref|NM_080658.1|:isogroup00001	ACY3	2	1
	1052	gi|18104977|ref|NM_002827.2|:isogroup00001	PTPN1	2	1
	1053	gi|18104994|ref|NM_003917.2|:isogroup00001	AP1G2	13	2	3	1	1
	1054	gi|18105008|ref|NM_001745.2|:isogroup00001	CAMLG	2		1
	1055	gi|18105039|ref|NM_001867.2|:isogroup00001	COX7C	4	1		1
	1056	gi|18105053|ref|NM_014970.2|:isogroup00001	KIFAP3	2	1	1		1
	1057	gi|181336738|ref|NM_032445.2|:isogroup00001	MEGF11	2	1
	1058	gi|181336848|ref|NM_015714.3|:isogroup00001	G0S2	2		1
	1059	gi|18201902|ref|NM_002109.3|:isogroup00001	HARS	3		1	1
	1060	gi|182507163|ref|NM_000553.4|:isogroup00001	WRN	5	1		3
	1061	gi|182508168|ref|NM_003873.5|:isogroup00001	NRP1	2		1
	1062	gi|182765443|ref|NM_153715.3|:isogroup00001	HOXA10	2			1
	1063	gi|183213120|ref|NM_002769.3|:isogroup00001	PRSS1	2			1
	1064	gi|183227674|ref|NM_001123376.1|:isogroup00001	TMEM72	2	1
	1065	gi|183396766|ref|NM_004615.3|:isogroup00001	TSPAN7	2	1
	1066	gi|183603930|ref|NM_001123369.1|:isogroup00001	PPP6C	2			1
	1067	gi|18375504|ref|NM_080649.1|:isogroup00001	APEX1	2	1
	1068	gi|18375523|ref|NM_023011.2|:isogroup00001	UPF3A	2	1
	1069	gi|18375635|ref|NM_033177.2|:isogroup00001	GPANK1	2	1
	1070	gi|18379333|ref|NM_080594.1|:isogroup00001	RNPS1	2	1
	1071	gi|184172386|ref|NM_001042782.2|:isogroup00001	TNNT3	2			1
	1072	gi|184172389|ref|NM_001042781.2|:isogroup00001	TNNT3	2		2
	1073	gi|184172390|ref|NM_000186.3|:isogroup00001	CFH	2		2
	1074	gi|18426903|ref|NM_130395.1|:isogroup00001	WRNIP1	2	1
	1075	gi|18426966|ref|NM_080916.1|:isogroup00001	DGUOK	2			1
	1076	gi|18426970|ref|NM_080918.1|:isogroup00001	DGUOK	2		1
	1077	gi|185136020|ref|NM_001124758.1|:isogroup00001	SPNS2	2		2
	1078	gi|186287217|ref|NM_024725.3|:isogroup00001	CCDC82	4	1		1
	1079	gi|186287258|ref|NM_005520.2|:isogroup00001	HNRNPH1	10	3	2
	1080	gi|186287286|ref|NM_012207.2|:isogroup00001	HNRNPH3	5		1	3
	1081	gi|186288303|ref|NM_001124767.1|:isogroup00001	C3orf78	3			2	1
	1082	gi|18641371|ref|NM_022555.3|:isogroup00001	HLA-DRB3	5		2	2	1
	1083	gi|186659504|ref|NM_002140.3|:isogroup00001	HNRNPK	3		1	1
	1084	gi|186659524|ref|NM_018208.2|:isogroup00001	ETNK2	2			1
	1085	gi|186680508|ref|NM_001154.3|:isogroup00001	ANXA5	3	2
	1086	gi|186910283|ref|NM_031280.3|:isogroup00001	MRPS15	2			1
	1087	gi|186910320|ref|NM_016067.2|:isogroup00001	MRPS18C	2			1
	1088	gi|186928842|ref|NM_006329.3|:isogroup00001	FBLN5	2	1			1
	1089	gi|186972131|ref|NM_001126111.1|:isogroup00001	OSGIN2	2		1
	1090	gi|186972139|ref|NM_001280.2|:isogroup00001	CIRBP	10	2	1	1
	1091	gi|18702322|ref|NM_130897.1|:isogroup00001	DYNLRB2	2	1
	1092	gi|187131237|ref|NM_006176.2|:isogroup00001	NRGN	2			1
	1093	gi|187155250|ref|NM_024097.2|:isogroup00001	C1orf50	2	1
	1094	gi|187169267|ref|NM_152594.2|:isogroup00001	SPRED1	6	1		1	1
	1095	gi|187169267|ref|NM_152594.2|:isogroup00002	SPRED1	3	1		1	1
	1096	gi|187169267|ref|NM_152594.2|:isogroup00003	SPRED1	2			1	1
	1097	gi|187169267|ref|NM_152594.2|:isogroup00004	SPRED1	2	1			1
	1098	gi|187281516|ref|NM_002591.3|:isogroup00001	PCK1	8		1	3
	1099	gi|187607084|ref|NM_001126328.1|:isogroup00001	LNX1	2	1
	1100	gi|187607258|ref|NM_018238.3|:isogroup00001	AGK	3		4
	1101	gi|187607278|ref|NM_133259.3|:isogroup00001	LRPPRC	2			1	1
	1102	gi|187607349|ref|NM_021643.3|:isogroup00001	TRIB2	2	1
	1103	gi|187607385|ref|NM_014585.5|:isogroup00001	SLC40A1	3	1		1
	1104	gi|187607436|ref|NM_015680.4|:isogroup00001	CNPPD1	2		2
	1105	gi|187608304|ref|NM_003766.3|:isogroup00001	BECN1	2	1
	1106	gi|187608319|ref|NM_001719.2|:isogroup00001	BMP7	3	1		1	4
	1107	gi|187608404|ref|NM_004928.2|:isogroup00001	C21orf2	2			1
	1108	gi|187608552|ref|NM_004354.2|:isogroup00001	CCNG2	3	1	1
	1109	gi|187608576|ref|NM_001127183.1|:isogroup00001	CFLAR	2			1
	1110	gi|187608600|ref|NM_020770.2|:isogroup00001	CGN	2	1			1
	1111	gi|187608675|ref|NM_005894.2|:isogroup00001	CD5L	2			1
	1112	gi|187608686|ref|NM_003465.2|:isogroup00001	CHIT1	2			1
	1113	gi|187608731|ref|NM_001127193.1|:isogroup00001	CNBP	2			1
	1114	gi|187608755|ref|NM_152468.4|:isogroup00001	TMC8	3	1	1
	1115	gi|187608776|ref|NM_013432.4|:isogroup00001	TONSL	2	1
	1116	gi|187608783|ref|NM_007267.6|:isogroup00001	TMC6	2	1
	1117	gi|18765712|ref|NM_006292.2|:isogroup00001	TSG101	2		1
	1118	gi|18765730|ref|NM_130798.1|:isogroup00001	SNAP23	4		1	1
	1119	gi|18765734|ref|NM_130811.1|:isogroup00001	SNAP25	2	1
	1120	gi|18765742|ref|NM_003098.2|:isogroup00001	SNTA1	2			1
	1121	gi|187761296|ref|NM_001493.2|:isogroup00001	GDI1	2			1
	1122	gi|187761304|ref|NM_005309.2|:isogroup00001	GPT	16		4
	1123	gi|187761310|ref|NM_001127206.1|:isogroup00001	HMOX2	2			1
	1124	gi|187761315|ref|NM_001352.3|:isogroup00001	DBP	2	1
	1125	gi|187761322|ref|NM_005544.2|:isogroup00001	IRS1	2			1
	1126	gi|187761328|ref|NM_138923.2|:isogroup00001	TAF1	2			1
	1127	gi|187761338|ref|NM_020186.2|:isogroup00001	ACN9	2			1
	1128	gi|187828563|ref|NM_024603.2|:isogroup00001	BEND5	2			1
	1129	gi|187829071|ref|NM_203331.2|:isogroup00001	CD59	2			1
	1130	gi|187829184|ref|NM_001127227.1|:isogroup00001	CD59	2			1
	1131	gi|187829339|ref|NM_001127229.1|:isogroup00001	AURKAIP1	2			1
	1132	gi|187936927|ref|NM_016199.2|:isogroup00001	LSM7	2			1
	1133	gi|187936928|ref|NM_016599.3|:isogroup00001	MYOZ2	4	1		1
	1134	gi|187936929|ref|NM_019026.3|:isogroup00001	TMCO1	2			1
	1135	gi|187936951|ref|NM_014774.2|:isogroup00001	KIAA0494	2			1
	1136	gi|187960072|ref|NM_006341.3|:isogroup00001	MAD2L2	2		1
	1137	gi|187960085|ref|NM_207352.3|:isogroup00001	CYP4V2	2			1	2
	1138	gi|187960097|ref|NM_001127328.1|:isogroup00001	ACADM	2			1
	1139	gi|188035870|ref|NM_020197.2|:isogroup00001	SMYD2	3	1	1
	1140	gi|188035927|ref|NM_032601.3|:isogroup00001	MCEE	2		2
	1141	gi|188219570|ref|NM_001127358.1|:isogroup00001	PHTF2	2			1
	1142	gi|188219594|ref|NM_197964.3|:isogroup00001	C7orf55	2	1
	1143	gi|188219600|ref|NM_000521.3|:isogroup00001	HEXB	2			1
	1144	gi|188219624|ref|NM_005843.4|:isogroup00001	STAM2	2			1
	1145	gi|188497617|ref|NM_006314.2|:isogroup00001	CNKSR1	2			1
	1146	gi|188497629|ref|NM_017546.4|:isogroup00001	C2orf29	2		1
	1147	gi|188497652|ref|NM_003428.4|:isogroup00001	ZNF84	3	1		1
	1148	gi|188497704|ref|NM_006768.3|:isogroup00001	BRAP	2			1
	1149	gi|188497753|ref|NM_000188.2|:isogroup00001	HK1	2		2
	1150	gi|188497757|ref|NM_014847.3|:isogroup00001	UBAP2L	2	1
	1151	gi|188528649|ref|NM_032470.3|:isogroup00001	TNXB	2	1
	1152	gi|188528650|ref|NM_022338.3|:isogroup00001	C11orf24	2			1
	1153	gi|188528651|ref|NM_001127392.1|:isogroup00001	C11orf9	2		1
	1154	gi|188528660|ref|NM_001127393.1|:isogroup00001	C14orf2	4	1		1
	1155	gi|188528669|ref|NM_030630.2|:isogroup00001	C17orf28	4	1		1
	1156	gi|188528685|ref|NM_001127395.1|:isogroup00001	METTL21A	3	1	2		2
	1157	gi|188528688|ref|NM_006949.2|:isogroup00001	STXBP2	5	1	2
	1158	gi|188528709|ref|NM_001127401.1|:isogroup00001	YPEL5	4	1		1
	1159	gi|188528898|ref|NM_004894.2|:isogroup00001	C14orf2	2			1
	1160	gi|188536046|ref|NM_003074.3|:isogroup00001	SMARCC1	2			1
	1161	gi|188536048|ref|NM_004766.2|:isogroup00001	COPB2	2	1
	1162	gi|188536061|ref|NM_000072.3|:isogroup00001	CD36	2	1
	1163	gi|188536088|ref|NM_004075.3|:isogroup00001	CRY1	2	1		1
	1164	gi|188536102|ref|NM_001127457.1|:isogroup00001	CRY2	2	1
	1165	gi|188595664|ref|NM_001127489.1|:isogroup00001	FXYD2	3	1	1
	1166	gi|188595676|ref|NM_001127491.1|:isogroup00001	ITGB2	2	1
	1167	gi|188595681|ref|NM_001127493.1|:isogroup00001	ANK2	4	1		1
	1168	gi|188595686|ref|NM_001127487.1|:isogroup00001	FLNC	2		2
	1169	gi|188595701|ref|NM_000392.3|:isogroup00001	ABCC2	4	1		1	3
	1170	gi|188595713|ref|NM_001876.3|:isogroup00001	CPT1A	2	1			1
	1171	gi|188595713|ref|NM_001876.3|:isogroup00002	CPT1A	2	1			2
	1172	gi|18860919|ref|NM_004451.3|:isogroup00001	ESRRA	3	2
	1173	gi|189011540|ref|NM_001232.3|:isogroup00001	CASQ2	2		2
	1174	gi|189011543|ref|NM_021140.2|:isogroup00001	KDM6A	2	1
	1175	gi|189027047|ref|NM_001127615.1|:isogroup00001	ENOX1	2	1
	1176	gi|189027089|ref|NM_030627.2|:isogroup00001	CPEB4	2	1
	1177	gi|189027123|ref|NM_001127603.1|:isogroup00001	C9orf95	2			1
	1178	gi|189027140|ref|NM_020676.5|:isogroup00001	ABHD6	4	1	1
	1179	gi|189083690|ref|NM_001079812.2|:isogroup00001	DIAPH1	2	1
	1180	gi|189083693|ref|NM_002020.4|:isogroup00001	FLT4	4	1		1	3
	1181	gi|189083756|ref|NM_000512.4|:isogroup00001	GALNS	2			1
	1182	gi|189083783|ref|NM_000405.4|:isogroup00001	GM2A	2			1
	1183	gi|189083865|ref|NM_001127610.1|:isogroup00001	BAAT	2	1
	1184	gi|189095267|ref|NM_000554.4|:isogroup00001	CRX	4	1		2	5
	1185	gi|189095267|ref|NM_000554.4|:isogroup00002	CRX	2	1			1
	1186	gi|189095267|ref|NM_000554.4|:isogroup00003	CRX	2			1	2
	1187	gi|189095273|ref|NM_030943.3|:isogroup00001	AMN	2			1
	1188	gi|189163541|ref|NM_001127707.1|:isogroup00001	SERPINA1	2			1
	1189	gi|189181660|ref|NM_000140.3|:isogroup00001	FECH	2		2
	1190	gi|189181731|ref|NM_030969.3|:isogroup00001	TMEM14B	2		2
	1191	gi|189181733|ref|NM_001127711.1|:isogroup00001	TMEM14B	6	2		1
	1192	gi|189181757|ref|NM_000126.3|:isogroup00001	ETFA	2	1
	1193	gi|189181758|ref|NM_001127716.1|:isogroup00001	ETFA	2	1
	1194	gi|189217846|ref|NM_001127890.1|:isogroup00001	SPG21	2			1
	1195	gi|189217922|ref|NM_001127899.1|:isogroup00001	CLCN5	2			1	1
	1196	gi|189242611|ref|NM_007309.3|:isogroup00001	DIAPH2	2			1
	1197	gi|189339232|ref|NM_000762.5|:isogroup00001	CYP2A6	2			1
	1198	gi|189339238|ref|NM_017914.3|:isogroup00001	C19orf24	2	1
	1199	gi|189339250|ref|NM_000387.4|:isogroup00001	SLC25A20	2			1
	1200	gi|189409110|ref|NM_153000.4|:isogroup00001	APCDD1	2	1
	1201	gi|189409115|ref|NM_014960.3|:isogroup00001	ARSG	2	1
	1202	gi|189409141|ref|NM_017489.2|:isogroup00001	TERF1	2	1			1
	1203	gi|189409148|ref|NM_024591.4|:isogroup00001	CHMP6	4	1	2
	1204	gi|189458811|ref|NM_000158.3|:isogroup00001	GBE1	2	1
	1205	gi|189458818|ref|NM_001128148.1|:isogroup00001	TFRC	4	1		1
	1206	gi|189458860|ref|NM_000096.3|:isogroup00001	CP	2			1
	1207	gi|189458884|ref|NM_001128141.1|:isogroup00001	DPEP1	10	1	2
	1208	gi|189458900|ref|NM_001005207.2|:isogroup00001	TRIM37	2		1
	1209	gi|189491631|ref|NM_001128160.1|:isogroup00001	UBP1	2			1
	1210	gi|189491638|ref|NM_144646.3|:isogroup00001	IGJ	16		3	3
	1211	gi|189491738|ref|NM_003297.2|:isogroup00001	NR2C1	2		1
	1212	gi|189491765|ref|NM_001127362.1|:isogroup00001	NR2C1	2			1
	1213	gi|189491780|ref|NM_002909.4|:isogroup00001	REG1A	2	1
	1214	gi|189571620|ref|NM_001128203.1|:isogroup00001	PLA2G16	2			1
	1215	gi|189571686|ref|NM_003731.2|:isogroup00001	SSNA1	2	1
	1216	gi|190014575|ref|NM_002775.4|:isogroup00001	HTRA1	2			1
	1217	gi|190014577|ref|NM_014016.3|:isogroup00001	SACM1L	2			1
	1218	gi|190014585|ref|NM_021144.3|:isogroup00001	PSIP1	2	1
	1219	gi|190014589|ref|NM_000535.5|:isogroup00001	PMS2	2	1
	1220	gi|190014592|ref|NM_001128219.1|:isogroup00001	VGLL4	2	1
	1221	gi|190014600|ref|NM_032492.3|:isogroup00001	JAGN1	2			1
	1222	gi|190194380|ref|NM_001128306.1|:isogroup00001	PLSCR4	2			1
	1223	gi|190194388|ref|NM_001074.2|:isogroup00001	UGT2B7	18	7	7	2
	1224	gi|190194415|ref|NM_024326.3|:isogroup00001	FBXL15	2	1
	1225	gi|190341067|ref|NM_052929.1|:isogroup00001	FHAD1	2	1
	1226	gi|190341073|ref|NM_015027.2|:isogroup00001	PDXDC1	4	1		1	1
	1227	gi|190341096|ref|NM_022450.3|:isogroup00001	RHBDF1	2		1
	1228	gi|190341098|ref|NM_001031746.3|:isogroup00001	C10orf72	2			1	1
	1229	gi|190341109|ref|NM_181698.2|:isogroup00001	CCNY	2		1
	1230	gi|190343007|ref|NM_004510.3|:isogroup00001	SP110	3			2
	1231	gi|190358483|ref|NM_032569.3|:isogroup00001	GLYR1	4	1	2
	1232	gi|190358498|ref|NM_018569.4|:isogroup00001	AP1AR	2	1
	1233	gi|190358500|ref|NM_001128426.1|:isogroup00001	AP1AR	2		1
	1234	gi|190358535|ref|NM_001128430.1|:isogroup00001	SMARCAD1	2			1
	1235	gi|190358545|ref|NM_020973.3|:isogroup00001	GBA3	2		2
	1236	gi|190360565|ref|NM_052937.2|:isogroup00001	PCMTD1	2	1
	1237	gi|190570175|ref|NM_152906.4|:isogroup00001	C22orf25	2	1
	1238	gi|190610009|ref|NM_174978.2|:isogroup00001	C14orf39	2	1
	1239	gi|190684693|ref|NM_001128611.1|:isogroup00001	USP8	4	2		1
	1240	gi|190684698|ref|NM_001128613.1|:isogroup00001	NUDT22	2	1
	1241	gi|190883482|ref|NM_213595.2|:isogroup00001	ISCU	2	1
	1242	gi|190885492|ref|NM_032898.3|:isogroup00001	C3orf34	2	1		1
	1243	gi|190886436|ref|NM_001128617.1|:isogroup00001	REPS1	2	1
	1244	gi|190886450|ref|NM_001128619.1|:isogroup00001	LUZP6	2	1
	1245	gi|191250770|ref|NM_002577.4|:isogroup00001	PAK2	2		2
	1246	gi|191250774|ref|NM_001128627.1|:isogroup00001	SPIRE1	2		2
	1247	gi|191251776|ref|NM_003657.2|:isogroup00001	BCAS1	4		3		2
	1248	gi|191251776|ref|NM_003657.2|:isogroup00002	BCAS1	2	1
	1249	gi|192448439|ref|NM_006456.2|:isogroup00001	ST6GALNAC2	6		1	2
	1250	gi|192448439|ref|NM_006456.2|:isogroup00002	ST6GALNAC2	2		1
	1251	gi|192807281|ref|NM_001010982.3|:isogroup00001	AFMID	2			1
	1252	gi|192807285|ref|NM_001128833.1|:isogroup00001	ZBTB4	2			1
	1253	gi|192807335|ref|NM_001128854.1|:isogroup00001	SRRT	4	1		1
	1254	gi|192807338|ref|NM_000303.2|:isogroup00001	PMM2	2			2
	1255	gi|193082959|ref|NM_014487.4|:isogroup00001	ZNF330	4	1		1
	1256	gi|193083106|ref|NM_031989.4|:isogroup00001	PCBP2	4		1	1	1
	1257	gi|193083111|ref|NM_001128913.1|:isogroup00001	PCBP2	3	2
	1258	gi|193083126|ref|NM_001128919.1|:isogroup00001	MARK3	2	1
	1259	gi|193083140|ref|NM_001009555.3|:isogroup00001	SH3D19	2			1
	1260	gi|193083147|ref|NM_001128925.1|:isogroup00001	CYP2C18	6	1	2	1
	1261	gi|193083147|ref|NM_001128925.1|:isogroup00002	CYP2C18	2		1
	1262	gi|193083152|ref|NM_002194.3|:isogroup00001	INPP1	2	1
	1263	gi|193083167|ref|NM_001128930.1|:isogroup00001	ENTPD4	4	1		1	3
	1264	gi|193083167|ref|NM_001128930.1|:isogroup00002	ENTPD4	2	1
	1265	gi|193083176|ref|NM_012225.2|:isogroup00001	NUBP2	2	1
	1266	gi|193083177|ref|NM_021187.3|:isogroup00001	CYP4F11	2			1
	1267	gi|193083179|ref|NM_001128932.1|:isogroup00001	CYP4F11	4	1		1
	1268	gi|193083184|ref|NM_001128933.1|:isogroup00001	SYNPO2	2			1
	1269	gi|193083188|ref|NM_004698.2|:isogroup00001	PRPF3	2			1
	1270	gi|193083212|ref|NM_005871.3|:isogroup00001	SMNDC1	2		2
	1271	gi|193211426|ref|NM_024743.3|:isogroup00001	UGT2A3	2			1
	1272	gi|193211460|ref|NM_139284.2|:isogroup00001	LGI4	2		1
	1273	gi|193211604|ref|NM_001497.3|:isogroup00001	B4GALT1	2	1
	1274	gi|193211615|ref|NM_003634.2|:isogroup00001	NIPSNAP1	2	1
	1275	gi|193290127|ref|NM_014041.3|:isogroup00001	SPCS1	2	1
	1276	gi|193788558|ref|NM_152683.2|:isogroup00001	CCDC111	2	1
	1277	gi|193788636|ref|NM_001129888.1|:isogroup00001	CYHR1	2			1
	1278	gi|193788641|ref|NM_018110.3|:isogroup00001	DOK4	2	1
	1279	gi|193788721|ref|NM_016407.3|:isogroup00001	C20orf43	2			1
	1280	gi|193788731|ref|NM_001129831.1|:isogroup00001	CACNA1C	2			1
	1281	gi|193804853|ref|NM_176819.3|:isogroup00001	CXorf36	2			1	3
	1282	gi|194018397|ref|NM_021204.3|:isogroup00001	ENOPH1	2		1
	1283	gi|194018487|ref|NM_000287.3|:isogroup00001	PEX6	4	1	2
	1284	gi|194018489|ref|NM_001039211.2|:isogroup00001	ATAD3C	2	1			2
	1285	gi|194018489|ref|NM_001039211.2|:isogroup00002	ATAD3C	2	1			2
	1286	gi|194018512|ref|NM_001034842.3|:isogroup00001	PTCHD3	2		2
	1287	gi|194018523|ref|NM_182632.2|:isogroup00001	SLC6A18	2		1
	1288	gi|194018527|ref|NM_001112706.2|:isogroup00001	SCIN	2	1
	1289	gi|194018536|ref|NM_002766.2|:isogroup00001	PRPSAP1	8	2		3
	1290	gi|194018552|ref|NM_001130012.1|:isogroup00001	SLC9A3R2	2	1
	1291	gi|194097322|ref|NM_004092.3|:isogroup00001	ECHS1	5	1		1
	1292	gi|194097351|ref|NM_001130005.1|:isogroup00001	ACTN1	2	1
	1293	gi|194097355|ref|NM_002676.2|:isogroup00001	PMM1	3		1	1
	1294	gi|194097364|ref|NM_017647.3|:isogroup00001	FTSJ3	2			1
	1295	gi|194097381|ref|NM_001130017.1|:isogroup00001	ART3	2		1
	1296	gi|194097400|ref|NM_001130020.1|:isogroup00001	ATP6V0A1	2		1
	1297	gi|194097416|ref|NM_002710.2|:isogroup00001	PPP1CC	2			1
	1298	gi|194097435|ref|NM_001130028.1|:isogroup00001	CLK3	2		1
	1299	gi|194097444|ref|NM_006742.2|:isogroup00001	PSKH1	2	1
	1300	gi|194239667|ref|NM_001130041.1|:isogroup00001	SHC1	2			1
	1301	gi|194239682|ref|NM_001037666.2|:isogroup00001	GATSL3	2		1
	1302	gi|194239695|ref|NM_003017.4|:isogroup00001	SRSF3	4	2		1
	1303	gi|194239702|ref|NM_005651.2|:isogroup00001	TDO2	2	1
	1304	gi|194239710|ref|NM_133473.2|:isogroup00001	ZNF431	2			1	2
	1305	gi|194248053|ref|NM_005528.3|:isogroup00001	DNAJC4	4	1	1
	1306	gi|194248054|ref|NM_001076675.2|:isogroup00001	ZNF626	2			1	1
	1307	gi|194248059|ref|NM_024410.3|:isogroup00001	ODF1	2	1
	1308	gi|194248065|ref|NM_145036.3|:isogroup00001	CCDC46	2	1
	1309	gi|194272141|ref|NM_001130065.1|:isogroup00001	MYO9B	2		2
	1310	gi|194272160|ref|NM_002221.3|:isogroup00001	ITPKB	2			1
	1311	gi|194272165|ref|NM_016209.3|:isogroup00001	TRAPPC2L	10	2		2
	1312	gi|194272167|ref|NM_001130079.1|:isogroup00001	MOV10	3			2
	1313	gi|194272179|ref|NM_001130082.1|:isogroup00001	PLXNB1	2			1
	1314	gi|194272193|ref|NM_016145.3|:isogroup00001	C19orf56	2	1
	1315	gi|194272213|ref|NM_182520.2|:isogroup00001	C22orf15	2		2
	1316	gi|194294499|ref|NM_005341.2|:isogroup00001	ZBTB48	2		1
	1317	gi|194294515|ref|NM_031913.3|:isogroup00001	ESYT3	2		1
	1318	gi|194294559|ref|NM_017948.5|:isogroup00001	NOL8	2	1
	1319	gi|194306558|ref|NM_001130107.1|:isogroup00001	KLC1	6	1	4	2	1
	1320	gi|194306568|ref|NM_001130112.1|:isogroup00001	RFC5	2	1
	1321	gi|194306634|ref|NM_002667.3|:isogroup00001	PLN	2			1
	1322	gi|194306639|ref|NM_001002762.2|:isogroup00001	DNAJB12	3	1		1
	1323	gi|194306641|ref|NM_017626.4|:isogroup00001	DNAJB12	2			1
	1324	gi|194306643|ref|NM_001130142.1|:isogroup00001	VWA5A	2	1
	1325	gi|194306649|ref|NM_006515.3|:isogroup00001	SETMAR	2			1
	1326	gi|194306649|ref|NM_006515.3|:isogroup00002	SETMAR	2		1
	1327	gi|194328684|ref|NM_001130158.1|:isogroup00001	MYO1B	2	1
	1328	gi|194328735|ref|NM_133325.2|:isogroup00001	PHF10	3	1		1
	1329	gi|194328741|ref|NM_001520.3|:isogroup00001	GTF3C1	3	1		1
	1330	gi|194328759|ref|NM_001130182.1|:isogroup00001	DNAJA4	2			1
	1331	gi|194353994|ref|NM_001130415.1|:isogroup00001	APOLD1	2	1			1
	1332	gi|194363756|ref|NM_001513.3|:isogroup00001	GSTZ1	2	1
	1333	gi|194363761|ref|NM_001130442.1|:isogroup00001	HRAS	2	1
	1334	gi|194363770|ref|NM_001130445.1|:isogroup00001	SSFA2	3		1	1
	1335	gi|194394215|ref|NM_001538.3|:isogroup00001	HSF4	3	1		1
	1336	gi|194440721|ref|NM_001130487.1|:isogroup00001	NDRG4	4	1	1
	1337	gi|194473682|ref|NM_001130518.1|:isogroup00001	CSGALNACT1	4			3
	1338	gi|194473690|ref|NM_152924.4|:isogroup00001	ABHD2	2			1
	1339	gi|194473692|ref|NM_138340.4|:isogroup00001	ABHD3	3	1		1
	1340	gi|194473699|ref|NM_015595.3|:isogroup00001	ARHGEF26	2			1	1
	1341	gi|194473719|ref|NM_001130523.1|:isogroup00001	CSDE1	2			1
	1342	gi|194473743|ref|NM_001039492.2|:isogroup00001	FHL2	2	1
	1343	gi|194578874|ref|NM_020202.4|:isogroup00001	NIT2	5	2		1
	1344	gi|194578880|ref|NM_015429.3|:isogroup00001	ABI3BP	2	1
	1345	gi|194578883|ref|NM_001219.3|:isogroup00001	CALU	2			1
	1346	gi|194578913|ref|NM_006149.3|:isogroup00001	LGALS4	4	1	5
	1347	gi|194595479|ref|NM_001130686.1|:isogroup00001	GUCY1A3	2		1
	1348	gi|194595498|ref|NM_012318.2|:isogroup00001	LETM1	2	1			1
	1349	gi|194595500|ref|NM_152503.4|:isogroup00001	C20orf132	2	1
	1350	gi|194595502|ref|NM_006714.3|:isogroup00001	SMPDL3A	2			1
	1351	gi|194595507|ref|NM_006813.2|:isogroup00001	PNRC1	2	1
	1352	gi|194688139|ref|NM_024713.2|:isogroup00001	C15orf29	2	1
	1353	gi|194688144|ref|NM_015050.2|:isogroup00001	FTSJD2	2			1
	1354	gi|194688145|ref|NM_000944.4|:isogroup00001	PPP3CA	2			1
	1355	gi|194688148|ref|NM_001130692.1|:isogroup00001	PPP3CA	2					N/A
	1356	gi|194733738|ref|NM_031244.2|:isogroup00001	SIRT5	3	2
	1357	gi|194733741|ref|NM_005663.3|:isogroup00001	WHSC2	2	1
	1358	gi|194733755|ref|NM_003943.3|:isogroup00001	STBD1	2			1
	1359	gi|194733760|ref|NM_016006.4|:isogroup00001	ABHD5	3			2
	1360	gi|194733764|ref|NM_198066.3|:isogroup00001	GNPNAT1	2	1
	1361	gi|195230752|ref|NM_001130702.1|:isogroup00001	BSCL2	4	1		1
	1362	gi|195234777|ref|NM_005423.4|:isogroup00001	TFF2	2			1
	1363	gi|195234784|ref|NM_000117.2|:isogroup00001	EMD	2		1
	1364	gi|195234785|ref|NM_001037442.2|:isogroup00001	RUFY3	2			1
	1365	gi|195539322|ref|NM_012322.2|:isogroup00001	LSM5	2	1
	1366	gi|195539345|ref|NM_030821.4|:isogroup00001	PLA2G12A	2			1	1
	1367	gi|195539373|ref|NM_145048.3|:isogroup00001	PACRGL	2		1
	1368	gi|195546888|ref|NM_001130820.1|:isogroup00001	RABL5	2	1
	1369	gi|195546901|ref|NM_001130825.1|:isogroup00001	SUPT5H	2			1
	1370	gi|19557683|ref|NM_003172.2|:isogroup00001	SURF1	2			1
	1371	gi|195927042|ref|NM_003729.3|:isogroup00001	RTCD1	2	1
	1372	gi|195927043|ref|NM_001130841.1|:isogroup00001	RTCD1	2		1
	1373	gi|195947381|ref|NM_178314.3|:isogroup00001	RILPL1	2		1
	1374	gi|195947385|ref|NM_052927.2|:isogroup00001	PWWP2A	2			1
	1375	gi|195963314|ref|NM_031407.4|:isogroup00001	HUWE1	9	2	1	1
	1376	gi|195963391|ref|NM_021141.3|:isogroup00001	XRCC5	2	1
	1377	gi|195963397|ref|NM_001130912.1|:isogroup00001	SUGT1	2			1
	1378	gi|195963402|ref|NM_001130913.1|:isogroup00001	ZNF720	2			1
	1379	gi|195963408|ref|NM_018946.3|:isogroup00001	NANS	4	1		1
	1380	gi|195963419|ref|NM_012393.2|:isogroup00001	PFAS	2			1	2
	1381	gi|195963426|ref|NM_001130922.1|:isogroup00001	RABL2B	2	1
	1382	gi|195963432|ref|NM_001130925.1|:isogroup00001	ERVWE1	2	1			2
	1383	gi|195972884|ref|NM_006225.3|:isogroup00001	PLCD1	2		1
	1384	gi|195972908|ref|NM_001130969.1|:isogroup00001	NELF	2	1
	1385	gi|195976796|ref|NM_006241.4|:isogroup00001	PPP1R2	2			1
	1386	gi|195976814|ref|NM_152653.3|:isogroup00001	UBE2E2	2	1
	1387	gi|196049370|ref|NM_004162.4|:isogroup00001	RAB5A	2			1
	1388	gi|196049386|ref|NM_002198.2|:isogroup00001	IRF1	2	1
	1389	gi|196114934|ref|NM_181573.2|:isogroup00001	RFC4	2		1
	1390	gi|196114969|ref|NM_001131009.1|:isogroup00001	PTPN12	2		1
	1391	gi|196115237|ref|NM_004624.3|:isogroup00001	VIPR1	2		1
	1392	gi|196115280|ref|NM_002055.3|:isogroup00001	GFAP	2			1
	1393	gi|196162693|ref|NM_022406.2|:isogroup00001	XRCC4	2	1
	1394	gi|196162698|ref|NM_016468.5|:isogroup00001	COX16	2		1
	1395	gi|196259789|ref|NM_001098532.2|:isogroup00001	RAPGEF3	2			1
	1396	gi|196259808|ref|NM_004813.2|:isogroup00001	PEX16	2		1
	1397	gi|196259813|ref|NM_001010874.4|:isogroup00001	TECRL	2	1
	1398	gi|196259814|ref|NM_153373.2|:isogroup00001	AGXT2L2	5	1	1	1
	1399	gi|196259824|ref|NM_178450.3|:isogroup00001	2011-03-03	2			1
	1400	gi|197085592|ref|NM_006328.3|:isogroup00001	RBM14	2	1
	1401	gi|197099820|ref|NM_021705.3|:isogroup00001	NFYA	2			1
	1402	gi|197100725|ref|NM_173666.2|:isogroup00001	DTWD2	2			1
	1403	gi|197102773|ref|NM_007099.3|:isogroup00001	ACP1	3		1	1
	1404	gi|197116349|ref|NM_024734.3|:isogroup00001	CLMN	5		2	1
	1405	gi|197116354|ref|NM_001134223.1|:isogroup00001	USP46	2	1
	1406	gi|197116380|ref|NM_000531.5|:isogroup00001	OTC	2			1
	1407	gi|19718740|ref|NM_080597.2|:isogroup00001	OSBPL1A	2	1
	1408	gi|19718763|ref|NM_130839.1|:isogroup00001	UBE3A	2			1
	1409	gi|197209833|ref|NM_005066.2|:isogroup00001	SFPQ	2			1
	1410	gi|197209865|ref|NM_001031684.2|:isogroup00001	SRSF7	2	1
	1411	gi|197245394|ref|NM_147185.2|:isogroup00001	AKAP9	2	1
	1412	gi|197245415|ref|NM_015132.4|:isogroup00001	SNX13	2		2
	1413	gi|197245425|ref|NM_139321.2|:isogroup00001	ATRN	2	1
	1414	gi|197245425|ref|NM_139321.2|:isogroup00002	ATRN	2			1
	1415	gi|197245429|ref|NM_139322.2|:isogroup00001	ATRN	2	1
	1416	gi|197276596|ref|NM_002375.4|:isogroup00001	MAP4	4	3
	1417	gi|197276599|ref|NM_001134364.1|:isogroup00001	MAP4	2			1
	1418	gi|197276631|ref|NM_003670.2|:isogroup00001	BHLHE40	2	1
	1419	gi|197276645|ref|NM_006309.2|:isogroup00001	LRRFIP2	2		1
	1420	gi|197276663|ref|NM_001134373.1|:isogroup00001	NT5C2	4	1		1
	1421	gi|197304672|ref|NM_014079.3|:isogroup00001	KLF15	4	1	2
	1422	gi|197304679|ref|NM_020208.3|:isogroup00001	SLC6A20	3		4		5
	1423	gi|197304679|ref|NM_020208.3|:isogroup00002	SLC6A20	2			1	2
	1424	gi|197304689|ref|NM_001134389.1|:isogroup00001	ZDHHC4	3	1		1
	1425	gi|197304707|ref|NM_001134395.1|:isogroup00001	C7orf50	2	1
	1426	gi|197304738|ref|NM_001424.4|:isogroup00001	EMP2	2		1	1
	1427	gi|197304739|ref|NM_145268.3|:isogroup00001	C7orf45	2			1
	1428	gi|197304766|ref|NM_014648.3|:isogroup00001	DZIP3	2	1
	1429	gi|197304796|ref|NM_001099696.2|:isogroup00001	REPIN1	2			1	1
	1430	gi|197313653|ref|NM_001134415.1|:isogroup00001	TBCCD1	2	1			3
	1431	gi|197313673|ref|NM_001134423.1|:isogroup00001	CDV3	5	1		2
	1432	gi|197313694|ref|NM_020749.4|:isogroup00001	MTUS1	2	1
	1433	gi|197313747|ref|NM_014159.6|:isogroup00001	SETD2	2			1
	1434	gi|197313753|ref|NM_198077.3|:isogroup00001	C1orf52	2		1
	1435	gi|197313762|ref|NM_001134445.1|:isogroup00001	DDAH1	4	1	2
	1436	gi|197313774|ref|NM_001554.4|:isogroup00001	CYR61	2		1
	1437	gi|197333693|ref|NM_002582.2|:isogroup00001	PARN	2	1
	1438	gi|197333697|ref|NM_024711.4|:isogroup00001	GIMAP6	2	1
	1439	gi|197333729|ref|NM_001134484.1|:isogroup00001	TOMM5	2	1
	1440	gi|197333738|ref|NM_052941.4|:isogroup00001	GBP4	2			1	3
	1441	gi|197333738|ref|NM_052941.4|:isogroup00002	GBP4	2	1			1
	1442	gi|197333759|ref|NM_033023.4|:isogroup00001	PDGFA	2	1
	1443	gi|197333762|ref|NM_013397.5|:isogroup00001	PRICKLE4	2			1
	1444	gi|197333801|ref|NM_145037.2|:isogroup00001	FAM55C	2			1	2
	1445	gi|197333808|ref|NM_015355.2|:isogroup00001	SUZ12	2	1
	1446	gi|197333813|ref|NM_133462.3|:isogroup00001	TTC14	2		2
	1447	gi|197333838|ref|NM_152678.2|:isogroup00001	FAM116A	4	1		1	1
	1448	gi|197382745|ref|NM_022818.4|:isogroup00001	MAP1LC3B	2			1
	1449	gi|197383099|ref|NM_001011513.2|:isogroup00001	PDLIM5	2			1
	1450	gi|197383642|ref|NM_194298.2|:isogroup00001	SLC16A9	2		1
	1451	gi|197387274|ref|NM_017503.3|:isogroup00001	SURF2	3	1		1
	1452	gi|19743563|ref|NM_000766.3|:isogroup00001	CYP2A13	7	3	2
	1453	gi|19743563|ref|NM_000766.3|:isogroup00002	CYP2A13	4	1		1
	1454	gi|19743563|ref|NM_000766.3|:isogroup00003	CYP2A13	2			1
	1455	gi|19743568|ref|NM_004180.2|:isogroup00001	TANK	2			1
	1456	gi|197927092|ref|NM_003211.4|:isogroup00001	TDG	2			1
	1457	gi|197927093|ref|NM_002905.3|:isogroup00001	RDH5	2			1
	1458	gi|197927095|ref|NM_001030.4|:isogroup00001	RPS27	2	1
	1459	gi|197927232|ref|NM_001134658.1|:isogroup00001	TMEM20	2	1
	1460	gi|197927275|ref|NM_018211.3|:isogroup00001	RAVER2	2	1
	1461	gi|197927407|ref|NM_001134693.1|:isogroup00001	OST4	2			1
	1462	gi|197927445|ref|NM_001134707.1|:isogroup00001	SARDH	2			1
	1463	gi|197927447|ref|NM_018031.3|:isogroup00001	WDR6	2		1
	1464	gi|197927451|ref|NM_015512.4|:isogroup00001	DNAH1	2	1
	1465	gi|197927453|ref|NM_001134709.1|:isogroup00001	DEK	2	1
	1466	gi|198041713|ref|NM_138413.3|:isogroup00001	HOGA1	2			1
	1467	gi|198041727|ref|NM_001134774.1|:isogroup00001	KLC2	2		1
	1468	gi|198041745|ref|NM_002585.2|:isogroup00001	PBX1	2			1
	1469	gi|198278426|ref|NM_003280.2|:isogroup00001	TNNC1	2			1
	1470	gi|198386318|ref|NM_016188.4|:isogroup00001	ACTL6B	2	1
	1471	gi|198442833|ref|NM_001134848.1|:isogroup00001	CCDC152	2			1
	1472	gi|19882250|ref|NM_001898.2|:isogroup00001	CST1	5	2	3
	1473	gi|19882250|ref|NM_001898.2|:isogroup00002	CST1	2	1
	1474	gi|19882252|ref|NM_001322.2|:isogroup00001	CST2	2			1
	1475	gi|19882253|ref|NM_000099.2|:isogroup00001	CST3	2	1
	1476	gi|19882254|ref|NM_001899.2|:isogroup00001	CST4	2	1
	1477	gi|19913368|ref|NM_006453.2|:isogroup00001	TBL3	2			1
	1478	gi|19913395|ref|NM_134269.1|:isogroup00001	SMTN	2			1
	1479	gi|19913397|ref|NM_134270.1|:isogroup00001	SMTN	2			1
	1480	gi|19913415|ref|NM_130787.2|:isogroup00001	AP2A1	2		1
	1481	gi|19913436|ref|NM_001694.2|:isogroup00001	ATP6V0C	2			1
	1482	gi|19923259|ref|NM_004578.2|:isogroup00001	RAB4A	3	1	3
	1483	gi|19923267|ref|NM_004705.2|:isogroup00001	PRKRIR	2		1
	1484	gi|19923948|ref|NM_138424.1|:isogroup00001	KIF12	5	4
	1485	gi|19923956|ref|NM_138431.1|:isogroup00001	MFSD3	2		1
	1486	gi|19924146|ref|NM_006053.2|:isogroup00001	TCIRG1	2	1
	1487	gi|19924300|ref|NM_005429.2|:isogroup00001	VEGFC	2			1
	1488	gi|199559953|ref|NM_001031737.2|:isogroup00001	CCDC78	2	1
	1489	gi|199560354|ref|NM_001134875.1|:isogroup00001	C14orf80	2		1
	1490	gi|199560799|ref|NM_001134878.1|:isogroup00001	KIF9	2	1
	1491	gi|20070233|ref|NM_006701.2|:isogroup00001	TXNL4A	2			1
	1492	gi|20070327|ref|NM_024021.2|:isogroup00001	MS4A4A	2		2
	1493	gi|20070329|ref|NM_024071.2|:isogroup00001	ZFYVE21	2		1
	1494	gi|201023337|ref|NM_030917.3|:isogroup00001	FIP1L1	3		2	1
	1495	gi|201025400|ref|NM_178335.2|:isogroup00001	CCDC50	2			1
	1496	gi|20143980|ref|NM_014234.3|:isogroup00001	HSD17B8	2	1
	1497	gi|201860298|ref|NM_016437.2|:isogroup00001	TUBG2	2		1
	1498	gi|201860301|ref|NM_014455.2|:isogroup00001	RNF115	2		1
	1499	gi|20270302|ref|NM_138769.1|:isogroup00001	RHOT2	2		1
	1500	gi|20270310|ref|NM_138773.1|:isogroup00001	SLC25A46	2			1
	1501	gi|20270348|ref|NM_138798.1|:isogroup00001	MITD1	3		1	1
	1502	gi|20270356|ref|NM_138802.1|:isogroup00001	ZFAND2B	8	2		2
	1503	gi|203097002|ref|NM_020824.3|:isogroup00001	ARHGAP21	2			1
	1504	gi|203098012|ref|NM_017750.3|:isogroup00001	RETSAT	3	1	1
	1505	gi|203098918|ref|NM_152670.2|:isogroup00001	C2orf51	2		2
	1506	gi|20336210|ref|NM_000156.4|:isogroup00001	GAMT	2			1
	1507	gi|20336247|ref|NM_004716.2|:isogroup00001	PCSK7	3	1		1
	1508	gi|20336476|ref|NM_004765.2|:isogroup00001	BCL7C	2			1
	1509	gi|20336750|ref|NM_021063.2|:isogroup00001	HIST1H2BD	2			1
	1510	gi|20336751|ref|NM_138720.1|:isogroup00001	HIST1H2BD	2	1
	1511	gi|20357519|ref|NM_012474.3|:isogroup00001	UCK2	2	1			1
	1512	gi|20357549|ref|NM_014313.2|:isogroup00001	TMEM50A	4		3
	1513	gi|205277341|ref|NM_017832.3|:isogroup00001	C9orf6	2	1
	1514	gi|205277351|ref|NM_001042473.2|:isogroup00001	ACBD5	2		1
	1515	gi|205277363|ref|NM_001135036.1|:isogroup00001	FAM18B2	2			1	3
	1516	gi|205277382|ref|NM_020998.3|:isogroup00001	MST1	4		2	1
	1517	gi|205277385|ref|NM_002056.2|:isogroup00001	GFPT1	2			1
	1518	gi|205277411|ref|NM_001135044.1|:isogroup00001	MAPK9	2			1
	1519	gi|205277422|ref|NM_020789.3|:isogroup00001	IGSF9	2			1
	1520	gi|205277450|ref|NM_001135054.1|:isogroup00001	SIGIRR	3	1		1
	1521	gi|205277452|ref|NM_016058.2|:isogroup00001	TPRKB	2	1
	1522	gi|205360839|ref|NM_001135110.1|:isogroup00001	DNAJA3	2	1
	1523	gi|205360933|ref|NM_001135095.1|:isogroup00001	FNDC3B	2			1
	1524	gi|205360946|ref|NM_022765.3|:isogroup00001	MICAL1	2		1
	1525	gi|205360955|ref|NM_001135101.1|:isogroup00001	CRELD2	2	1
	1526	gi|205360961|ref|NM_000296.3|:isogroup00001	PKD1	2	1
	1527	gi|205360990|ref|NM_024608.2|:isogroup00001	NEIL1	4	1	1
	1528	gi|20544144|ref|NM_139062.1|:isogroup00001	CSNK1D	2			1
	1529	gi|20544152|ref|NM_007276.3|:isogroup00001	CBX3	3			1
	1530	gi|206597444|ref|NM_130444.2|:isogroup00001	COL18A1	2		2
	1531	gi|206597514|ref|NM_001135190.1|:isogroup00001	ARAP1	2		1
	1532	gi|206597534|ref|NM_001639.3|:isogroup00001	APCS	2	1
	1533	gi|206597540|ref|NM_001135195.1|:isogroup00001	SLC39A5	2		1
	1534	gi|206725457|ref|NM_152289.2|:isogroup00001	ZNF561	2		1
	1535	gi|206725516|ref|NM_000801.3|:isogroup00001	FKBP1A	2	1
	1536	gi|206725529|ref|NM_001135208.1|:isogroup00001	FKBP2	2	1
	1537	gi|206725536|ref|NM_002013.3|:isogroup00001	FKBP3	4	1		1
	1538	gi|206725550|ref|NM_004958.3|:isogroup00001	MTOR	2	1
	1539	gi|207028747|ref|NM_001135242.1|:isogroup00001	NDRG1	4	1		1
	1540	gi|207028755|ref|NM_002393.3|:isogroup00001	MDM4	2		1
	1541	gi|207028880|ref|NM_002403.3|:isogroup00001	MFAP2	2	1
	1542	gi|207029438|ref|NM_001135256.1|:isogroup00001	RBBP4	4	1		1
	1543	gi|207113138|ref|NM_206918.2|:isogroup00001	DEGS2	4	1	2
	1544	gi|207113180|ref|NM_001097577.2|:isogroup00001	ANG	2			1
	1545	gi|207113181|ref|NM_003684.4|:isogroup00001	MKNK1	2		1
	1546	gi|207113194|ref|NM_001135554.1|:isogroup00001	EPB41L2	2	1
	1547	gi|207438650|ref|NM_001135570.1|:isogroup00001	C12orf73	2	1
	1548	gi|207442673|ref|NM_004161.4|:isogroup00001	RAB1A	2			1
	1549	gi|207442676|ref|NM_001135580.1|:isogroup00001	C19orf71	2			1
	1550	gi|208022628|ref|NM_004887.4|:isogroup00001	CXCL14	2	1
	1551	gi|208022633|ref|NM_018084.4|:isogroup00001	CCDC88A	2			1
	1552	gi|208022664|ref|NM_003272.3|:isogroup00001	GPR137B	2			1
	1553	gi|208022702|ref|NM_024033.2|:isogroup00001	C7orf49	3	1
	1554	gi|208431812|ref|NM_003768.3|:isogroup00001	PEA15	2			1
	1555	gi|208431821|ref|NM_020199.2|:isogroup00001	C5orf15	2		2
	1556	gi|208431835|ref|NM_001135654.1|:isogroup00001	PABPC4	5	1		2
	1557	gi|208609961|ref|NM_001135662.1|:isogroup00001	RAB7L1	2			1
	1558	gi|208609984|ref|NM_005490.2|:isogroup00001	SH2D3A	2			1
	1559	gi|208609989|ref|NM_014669.3|:isogroup00001	NUP93	3	1		1	1
	1560	gi|208609996|ref|NM_014765.2|:isogroup00001	TOMM20	2		2
	1561	gi|208610001|ref|NM_001135673.1|:isogroup00001	ATL2	2			1
	1562	gi|208610004|ref|NM_002603.2|:isogroup00001	PDE7A	2			1
	1563	gi|208610008|ref|NM_138779.3|:isogroup00001	C13orf27	2	1
	1564	gi|208610012|ref|NM_001135674.1|:isogroup00001	C8orf40	2			1
	1565	gi|208879424|ref|NM_016940.2|:isogroup00001	RWDD2B	2			1
	1566	gi|208879455|ref|NM_018129.3|:isogroup00001	PNPO	4	1		2	2
	1567	gi|208879455|ref|NM_018129.3|:isogroup00002	PNPO	2			1	2
	1568	gi|208973245|ref|NM_000320.2|:isogroup00001	QDPR	2			1
	1569	gi|208973263|ref|NM_004782.3|:isogroup00001	SNAP29	2			1
	1570	gi|208973264|ref|NM_016027.2|:isogroup00001	LACTB2	2			1
	1571	gi|209180414|ref|NM_016353.4|:isogroup00001	ZDHHC2	2			1
	1572	gi|209180449|ref|NM_001135730.1|:isogroup00001	TOM1	2			1
	1573	gi|209364519|ref|NM_020919.3|:isogroup00001	ALS2	2		1
	1574	gi|209364540|ref|NM_001002862.2|:isogroup00001	DERL3	3	2
	1575	gi|209364617|ref|NM_000702.3|:isogroup00001	ATP1A2	2			1
	1576	gi|209364620|ref|NM_001135740.1|:isogroup00001	PNCK	2			1
	1577	gi|209364624|ref|NM_001822.4|:isogroup00001	CHN1	2	1
	1578	gi|209413720|ref|NM_000446.5|:isogroup00001	PON1	2	1
	1579	gi|209413727|ref|NM_001135768.1|:isogroup00001	PVR	2		2		1
	1580	gi|209413727|ref|NM_001135768.1|:isogroup00002	PVR	2			1	1
	1581	gi|209413741|ref|NM_006275.5|:isogroup00001	SRSF6	3			1
	1582	gi|209413745|ref|NM_014872.2|:isogroup00001	ZBTB5	4	1		1
	1583	gi|209413759|ref|NM_006705.3|:isogroup00001	GADD45G	2		2
	1584	gi|209413762|ref|NM_001135775.1|:isogroup00001	C9orf7	2		2
	1585	gi|209413767|ref|NM_017798.3|:isogroup00001	YTHDF1	2			1
	1586	gi|209447059|ref|NM_001731.2|:isogroup00001	BTG1	2		2
	1587	gi|209447071|ref|NM_005639.2|:isogroup00001	SYT1	2			1
	1588	gi|209529715|ref|NM_014172.4|:isogroup00001	PHPT1	2	1
	1589	gi|209571514|ref|NM_198152.3|:isogroup00001	UTS2D	3	3			3
	1590	gi|209571536|ref|NM_006248.3|:isogroup00001	PRB2	6	1	4	1
	1591	gi|209862759|ref|NM_001135998.1|:isogroup00001	NDUFB11	2	1
	1592	gi|209862773|ref|NM_002483.4|:isogroup00001	CEACAM6	2	1
	1593	gi|20986487|ref|NM_139118.1|:isogroup00001	YY1AP1	2			1	1
	1594	gi|209870066|ref|NM_001136108.1|:isogroup00001	R3HCC1	2	1
	1595	gi|209870088|ref|NM_031990.3|:isogroup00001	PTBP1	2	1
	1596	gi|209870110|ref|NM_013943.2|:isogroup00001	CLIC4	4	1		1
	1597	gi|209915582|ref|NM_000991.4|:isogroup00001	RPL28	4	1		1
	1598	gi|209915585|ref|NM_001136136.1|:isogroup00001	RPL28	2			1
	1599	gi|209915595|ref|NM_016308.2|:isogroup00001	CMPK1	2	1
	1600	gi|209915598|ref|NM_032853.3|:isogroup00001	MUM1	2			1
	1601	gi|209915615|ref|NM_025211.3|:isogroup00001	GKAP1	2			1
	1602	gi|209954784|ref|NM_004877.2|:isogroup00001	GMFG	2		1
	1603	gi|209954786|ref|NM_004381.4|:isogroup00001	ATF6B	2	1
	1604	gi|209954812|ref|NM_001001584.2|:isogroup00001	PDE9A	2	1
	1605	gi|209969681|ref|NM_001080503.2|:isogroup00001	CCDC159	2	1
	1606	gi|209969688|ref|NM_017761.3|:isogroup00001	PNRC2	2	1
	1607	gi|209969702|ref|NM_001136204.1|:isogroup00001	RCC2	2			1
	1608	gi|209976995|ref|NM_019109.4|:isogroup00001	ALG1	2	1
	1609	gi|209977007|ref|NM_032941.2|:isogroup00001	RECQL	2	1
	1610	gi|209977007|ref|NM_032941.2|:isogroup00002	RECQL	2	1
	1611	gi|209977053|ref|NM_001136217.1|:isogroup00001	TMEM51	2	1
	1612	gi|209977064|ref|NM_152663.3|:isogroup00001	RALGPS2	2			1
	1613	gi|209977066|ref|NM_001136159.1|:isogroup00001	OTUD5	2			1
	1614	gi|209977077|ref|NM_002153.2|:isogroup00001	HSD17B2	2			1
	1615	gi|209977083|ref|NM_001136225.1|:isogroup00001	RCOR3	2			1
	1616	gi|210031121|ref|NM_021639.4|:isogroup00001	GPBP1L1	4	1		1	1
	1617	gi|210031218|ref|NM_138374.1|:isogroup00001	ZNF845	2	1
	1618	gi|210147392|ref|NM_012079.4|:isogroup00001	DGAT1	2		1
	1619	gi|210147432|ref|NM_000033.3|:isogroup00001	ABCD1	2			1
	1620	gi|210147442|ref|NM_001136262.1|:isogroup00001	ATXN7L3B	2			1
	1621	gi|210147473|ref|NM_022366.2|:isogroup00001	TFB2M	2	1
	1622	gi|210147490|ref|NM_004862.3|:isogroup00001	LITAF	2	1
	1623	gi|210147557|ref|NM_194296.1|:isogroup00001	SPATA24	3			2
	1624	gi|210147582|ref|NM_001136483.1|:isogroup00001	C17orf105	2	1
	1625	gi|21040325|ref|NM_138927.1|:isogroup00001	SON	17	2	2	2
	1626	gi|21071012|ref|NM_002770.2|:isogroup00002	PRSS2	3			2
	1627	gi|21071012|ref|NM_002770.2|:isogroup00003	PRSS2	2		2
	1628	gi|21071017|ref|NM_139053.1|:isogroup00001	EPS8L3	2	1
	1629	gi|21071031|ref|NM_016222.2|:isogroup00001	DDX41	2			1
	1630	gi|21071057|ref|NM_003601.2|:isogroup00001	SMARCA5	2			1
	1631	gi|211057414|ref|NM_052960.2|:isogroup00001	RBP7	2		1
	1632	gi|211063478|ref|NM_001136493.1|:isogroup00001	MFSD2A	2	1
	1633	gi|211904134|ref|NM_001136264.1|:isogroup00001	DAZAP2	2		1
	1634	gi|211938419|ref|NM_002898.3|:isogroup00001	RBMS2	2	1			2
	1635	gi|211971005|ref|NM_003590.3|:isogroup00001	CUL3	2			1
	1636	gi|211971041|ref|NM_014880.4|:isogroup00001	CD302	2			1
	1637	gi|211971045|ref|NM_004725.3|:isogroup00001	BUB3	2			1
	1638	gi|211971046|ref|NM_001007793.2|:isogroup00001	BUB3	2	1
	1639	gi|212276087|ref|NM_001137551.1|:isogroup00001	LRRFIP1	2	1
	1640	gi|212276120|ref|NM_001137554.1|:isogroup00001	MCTS1	2			1
	1641	gi|212276187|ref|NM_002893.3|:isogroup00001	RBBP7	3	1		1
	1642	gi|212286122|ref|NM_033198.3|:isogroup00001	PIGS	2			1
	1643	gi|212286149|ref|NM_001031716.2|:isogroup00001	OBFC2A	3	1		1
	1644	gi|212286161|ref|NM_032732.4|:isogroup00001	IL17RC	2	1
	1645	gi|212549531|ref|NM_001137668.1|:isogroup00001	CASP8AP2	2		1
	1646	gi|212549552|ref|NM_017620.2|:isogroup00001	ILF3	2	1
	1647	gi|212549751|ref|NM_172127.2|:isogroup00001	CAMK2D	2			1
	1648	gi|21264362|ref|NM_006610.2|:isogroup00001	MASP2	2			1
	1649	gi|21264601|ref|NM_005560.3|:isogroup00001	LAMA5	2		1
	1650	gi|21265107|ref|NM_004616.2|:isogroup0000	TSPAN8	2		2
	1651	gi|21265109|ref|NM_004617.2|:isogroup00001	TM4SF4	2			1
	1652	gi|21265115|ref|NM_003270.2|:isogroup00001	TSPAN6	2	1
	1653	gi|21269867|ref|NM_006473.2|:isogroup00001	TAF6L	2	1
	1654	gi|21314666|ref|NM_016207.2|:isogroup00001	CPSF3	2	1
	1655	gi|21314759|ref|NM_032792.2|:isogroup00001	ZBTB45	2		1
	1656	gi|21327699|ref|NM_003487.2|:isogroup00001	TAF15	2		2
	1657	gi|213385321|ref|NM_016237.4|:isogroup00001	ANAPC5	7	2	1	1
	1658	gi|213417918|ref|NM_001139518.1|:isogroup00001	PRKRA	2			1
	1659	gi|213511729|ref|NM_005745.7|:isogroup00001	BCAP31	2			1
	1660	gi|213512167|ref|NM_001141917.1|:isogroup00001	C9orf144B	2		2
	1661	gi|213512837|ref|NM_006110.2|:isogroup00001	CD2BP2	2		1
	1662	gi|21359839|ref|NM_003096.2|:isogroup00001	SNRPG	2			1
	1663	gi|21359853|ref|NM_004582.2|:isogroup00001	RABGGTB	3		1	1
	1664	gi|21359863|ref|NM_002159.2|:isogroup00001	HTN1	3	2
	1665	gi|21359917|ref|NM_019006.2|:isogroup00001	ZFAND6	3			2
	1666	gi|21359919|ref|NM_017578.2|:isogroup00001	ROPN1	2		2
	1667	gi|21361379|ref|NM_007241.2|:isogroup00001	SNF8	3	2			1
	1668	gi|21361439|ref|NM_013401.2|:isogroup00001	RAB3IL1	2			1
	1669	gi|21361453|ref|NM_013328.2|:isogroup00001	PYCR2	2			1
	1670	gi|21361494|ref|NM_014039.2|:isogroup00001	C11orf54	2	1
	1671	gi|21361570|ref|NM_001778.2|:isogroup00001	CD48	4	3
	1672	gi|21361605|ref|NM_021825.3|:isogroup00001	CCDC90B	3			2
	1673	gi|21361770|ref|NM_017837.2|:isogroup00001	PIGV	2	1
	1674	gi|213688414|ref|NM_001141947.1|:isogroup00001	CCDC66	2	1
	1675	gi|21389432|ref|NM_144617.1|:isogroup00001	HSPB6	2			1
	1676	gi|21389472|ref|NM_144638.1|:isogroup00001	TMEM42	2	1
	1677	gi|21389514|ref|NM_144726.1|:isogroup00001	RNF145	2			1
	1678	gi|21389522|ref|NM_144652.1|:isogroup00001	LETM2	3		3	1
	1679	gi|21389568|ref|NM_144674.1|:isogroup00001	TEKT5	2	1
	1680	gi|21396492|ref|NM_001587.3|:isogroup00001	OCRL	2		1
	1681	gi|213972592|ref|NM_001141968.1|:isogroup00001	TPTE2	2	1
	1682	gi|213972618|ref|NM_001141973.1|:isogroup00001	ATP13A2	10	2	1	1
	1683	gi|213972635|ref|NM_001141980.1|:isogroup00001	TP53BP1	4	1		1
	1684	gi|214010163|ref|NM_014700.3|:isogroup00001	RAB11FIP3	3			2
	1685	gi|214010174|ref|NM_001142274.1|:isogroup00001	CLASP1	2	1
	1686	gi|214010174|ref|NM_001142274.1|:isogroup00002	CLASP1	2		1
	1687	gi|214010203|ref|NM_020738.2|:isogroup00001	KIDINS220	2			1
	1688	gi|214010227|ref|NM_006067.4|:isogroup00001	COX4NB	2	1
	1689	gi|214010231|ref|NM_014972.2|:isogroup00001	TCF25	4	2		1
	1690	gi|214010250|ref|NM_001136050.2|:isogroup00001	DHRS1	2	1
	1691	gi|21450678|ref|NM_144981.1|:isogroup00001	IMMP1L	2		1
	1692	gi|21450837|ref|NM_145064.1|:isogroup00001	STAC3	2		1
	1693	gi|21464126|ref|NM_144505.1|:isogroup00001	KLK8	2			1
	1694	gi|21464137|ref|NM_002927.3|:isogroup00001	RGS13	2	1
	1695	gi|21464140|ref|NM_016248.2|:isogroup00001	AKAP11	4		2	1
	1696	gi|214829240|ref|NM_001142284.1|:isogroup00001	RPS24	2		2
	1697	gi|214829617|ref|NM_020474.3|:isogroup00001	GALNT1	2			1
	1698	gi|214830219|ref|NM_015087.4|:isogroup00001	SPG20	3			2
	1699	gi|214830856|ref|NM_001039141.2|:isogroup00001	TRIOBP	2	1		1
	1700	gi|214830927|ref|NM_001142302.1|:isogroup00001	CCDC113	2	1
	1701	gi|214831494|ref|NM_001142306.1|:isogroup00001	C5orf60	2			1	2
	1702	gi|214831508|ref|NM_016062.2|:isogroup00001	FAM96B	2			1
	1703	gi|214831729|ref|NM_013402.4|:isogroup00001	FADS1	2			1
	1704	gi|21493046|ref|NM_005858.2|:isogroup00001	AKAP8	2		1
	1705	gi|215272303|ref|NM_152522.4|:isogroup00001	ARL6IP6	2			1
	1706	gi|215272342|ref|NM_020783.3|:isogroup00001	SYT4	2	1
	1707	gi|215272351|ref|NM_001142353.1|:isogroup00001	PPP3CB	2			1
	1708	gi|215272356|ref|NM_004447.5|:isogroup00001	EPS8	2			1
	1709	gi|215276957|ref|NM_005787.5|:isogroup00001	ALG3	2			1
	1710	gi|215276981|ref|NM_021943.2|:isogroup00001	ZFAND3	2		1
	1711	gi|215276985|ref|NM_145740.3|:isogroup00001	GSTA1	8	1	3	2
	1712	gi|215276986|ref|NM_000846.4|:isogroup00001	GSTA2	5			4
	1713	gi|215276994|ref|NM_001512.3|:isogroup00001	GSTA4	2	1
	1714	gi|215277003|ref|NM_022361.4|:isogroup00001	POPDC3	2		1
	1715	gi|215277015|ref|NM_014369.3|:isogroup00001	PTPN18	2			1
	1716	gi|21536281|ref|NM_003656.3|:isogroup00001	CAMK1	2			1
	1717	gi|21536459|ref|NM_005923.3|:isogroup00001	MAP3K5	2	1			1
	1718	gi|215422304|ref|NM_003826.2|:isogroup00001	NAPG	2	1
	1719	gi|215422307|ref|NM_015702.2|:isogroup00001	MMADHC	2			1
	1720	gi|215422326|ref|NM_013451.3|:isogroup00001	MYOF	2		1
	1721	gi|215422341|ref|NM_022772.3|:isogroup00001	EPS8L2	3	1	1
	1722	gi|215422360|ref|NM_004786.2|:isogroup00001	TXNL1	3		2	1
	1723	gi|215422394|ref|NM_004593.2|:isogroup00001	TRA2B	6		2	2
	1724	gi|215422409|ref|NM_197956.3|:isogroup00001	NAIF1	2	1			1
	1725	gi|215422431|ref|NM_003876.2|:isogroup00001	TMEM11	2			1
	1726	gi|215490001|ref|NM_178545.3|:isogroup00001	TMEM52	2	1
	1727	gi|215490013|ref|NM_020188.3|:isogroup00001	C16orf61	2		1
	1728	gi|215490075|ref|NM_030939.4|:isogroup00001	C6orf62	2	1
	1729	gi|215490111|ref|NM_004379.3|:isogroup00001	CREB1	2			1
	1730	gi|215490126|ref|NM_001003936.2|:isogroup00001	TXNDC8	2			1
	1731	gi|215598711|ref|NM_014876.5|:isogroup00001	JOSD1	2		2
	1732	gi|215599064|ref|NM_001142464.1|:isogroup00001	ECSIT	2			1
	1733	gi|215599267|ref|NM_032039.2|:isogroup00001	ITFG3	4	1	1
	1734	gi|215599279|ref|NM_017514.3|:isogroup00001	PLXNA3	2		1
	1735	gi|215599980|ref|NM_001142326.1|:isogroup00001	DMTF1	3	2
	1736	gi|215820621|ref|NM_001142497.1|:isogroup00001	MLKL	2	1
	1737	gi|215820623|ref|NM_006572.4|:isogroup00001	GNA13	2			1
	1738	gi|215820631|ref|NM_001142501.1|:isogroup00001	MON1A	2	1
	1739	gi|215820653|ref|NM_133494.2|:isogroup00001	NEK7	2		2
	1740	gi|215820661|ref|NM_014836.4|:isogroup00001	RHOBTB1	2		1
	1741	gi|215982793|ref|NM_001142495.1|:isogroup00001	MYO5A	2	1			1
	1742	gi|215982805|ref|NM_016628.3|:isogroup00001	WAC	2	1
	1743	gi|215983056|ref|NM_032228.5|:isogroup00001	FAR1	3			2	2
	1744	gi|215983057|ref|NM_032121.5|:isogroup00001	MAGT1	2			2
	1745	gi|215983102|ref|NM_024092.2|:isogroup00001	TMEM109	2			1
	1746	gi|21614512|ref|NM_012190.2|:isogroup00001	ALDH1L1	2					N/A
	1747	gi|21614516|ref|NM_016815.2|:isogroup00001	GYPC	2			1
	1748	gi|216547880|ref|NM_015948.3|:isogroup00001	SLC35B3	2			1
	1749	gi|216547941|ref|NM_001142541.1|:isogroup00001	SLC35B3	2			1
	1750	gi|216548192|ref|NM_001142548.1|:isogroup00001	RAD54L	2		1
	1751	gi|216548469|ref|NM_001042702.3|:isogroup00001	DFNB59	2		2
	1752	gi|216548563|ref|NM_001142560.1|:isogroup00001	RRNAD1	2	1
	1753	gi|217035139|ref|NM_001142572.1|:isogroup00001	ZNF669	2			1
	1754	gi|21703709|ref|NM_016479.3|:isogroup00001	SHISA5	5	2	1
	1755	gi|217272834|ref|NM_001142590.1|:isogroup00001	NFYC	2			1
	1756	gi|217272842|ref|NM_014216.4|:isogroup00001	ITPK1	2			1
	1757	gi|217272850|ref|NM_001142596.1|:isogroup00001	P4HA1	2	1
	1758	gi|217272864|ref|NM_004687.4|:isogroup00001	MTMR4	2			1
	1759	gi|217272893|ref|NM_001142605.1|:isogroup00001	EFTUD2	3			2
	1760	gi|217330593|ref|NM_014640.4|:isogroup00001	TTLL4	2		2
	1761	gi|217330600|ref|NM_007237.4|:isogroup00001	SP140	2	1
	1762	gi|217330617|ref|NM_001142628.1|:isogroup00001	SEC61A2	2			1
	1763	gi|217330640|ref|NM_017969.2|:isogroup00001	IWS1	2		1
	1764	gi|21735599|ref|NM_004708.2|:isogroup00001	PDCD5	2	1
	1765	gi|21735620|ref|NM_005918.2|:isogroup00001	MDH2	2			1
	1766	gi|217416342|ref|NM_001142641.1|:isogroup00001	FBRSL1	2			1
	1767	gi|217416361|ref|NM_032494.2|:isogroup00001	ZC3H8	2	1			1
	1768	gi|217416371|ref|NM_032779.3|:isogroup00001	CCDC142	2	1			2
	1769	gi|217416378|ref|NM_001142650.1|:isogroup00001	HNRPLL	2		1
	1770	gi|217416380|ref|NM_018405.3|:isogroup00001	C17orf79	4	1		1
	1771	gi|217416384|ref|NM_024876.3|:isogroup00001	ADCK4	2	1
	1772	gi|217416389|ref|NM_001869.2|:isogroup00001	CPA2	6	1
	1773	gi|217416401|ref|NM_001136042.2|:isogroup00001	AARSD1	3	1	1
	1774	gi|217416412|ref|NM_004226.3|:isogroup00001	STK17B	2	1
	1775	gi|218082952|ref|NM_001142673.1|:isogroup00001	ATG13	2	1
	1776	gi|218156298|ref|NM_001025356.2|:isogroup00001	ANO6	2	1
	1777	gi|218505709|ref|NM_014267.5|:isogroup00001	C11orf58	3			2	3
	1778	gi|218505810|ref|NM_019887.4|:isogroup00001	DIABLO	2	1
	1779	gi|218505812|ref|NM_000035.3|:isogroup00001	ALDOB	2			1
	1780	gi|218505830|ref|NM_001142761.1|:isogroup00001	C15orf23	2	1
	1781	gi|218563689|ref|NM_005050.3|:isogroup00001	ABCD4	2	1
	1782	gi|218563704|ref|NM_025193.3|:isogroup00001	HSD3B7	2			1
	1783	gi|218563748|ref|NM_030649.2|:isogroup00001	ACAP3	2			1
	1784	gi|218749819|ref|NM_001142854.1|:isogroup00001	C21orf56	2			1
	1785	gi|218749893|ref|NM_014716.3|:isogroup00001	ACAP1	2		1
	1786	gi|218777822|ref|NM_022823.2|:isogroup00001	FNDC4	2		1
	1787	gi|218931208|ref|NM_002889.3|:isogroup00001	RARRES2	2	1
	1788	gi|219277632|ref|NM_015092.4|:isogroup00001	SMG1	2	1			1
	1789	gi|219521825|ref|NM_001143667.1|:isogroup00001	ZBED5	2			1
	1790	gi|219521854|ref|NM_080868.2|:isogroup00001	ASB17	2		1
	1791	gi|219521891|ref|NM_020898.2|:isogroup00001	CALCOCO1	2			1
	1792	gi|219555657|ref|NM_016556.2|:isogroup00001	PSMC3IP	2			1
	1793	gi|219555668|ref|NM_052855.3|:isogroup00001	ANKRD40	2			1	1
	1794	gi|219555675|ref|NM_018976.4|:isogroup00001	SLC38A2	2	1
	1795	gi|219555682|ref|NM_016029.2|:isogroup00001	DHRS7	2			1
	1796	gi|219555699|ref|NM_001143757.1|:isogroup00001	LRRC27	2			1	1
	1797	gi|219555699|ref|NM_001143757.1|:isogroup00002	LRRC27	2			1	1
	1798	gi|219555717|ref|NM_001143764.1|:isogroup00001	SYCE1	2		2
	1799	gi|219555730|ref|NM_004252.3|:isogroup00001	SLC9A3R1	3			2
	1800	gi|219689104|ref|NM_016551.2|:isogroup00001	TM7SF3	2		2		1
	1801	gi|219689131|ref|NM_001143824.1|:isogroup00001	SLC38A4	2	1
	1802	gi|219801940|ref|NM_006165.3|:isogroup00001	NFRKB	2		2
	1803	gi|219802833|ref|NM_001143842.1|:isogroup00001	TMEM106C	2	1
	1804	gi|219803315|ref|NM_024667.2|:isogroup00001	VPS37B	2			1
	1805	gi|219803666|ref|NM_006148.2|:isogroup00001	LASP1	2		2
	1806	gi|219803698|ref|NM_031474.2|:isogroup00001	NRIP2	2	1
	1807	gi|219804268|ref|NM_004492.2|:isogroup00001	GTF2A2	4	1	1
	1808	gi|219842213|ref|NM_001143886.1|:isogroup00001	PPP1R12A	2		1
	1809	gi|219842231|ref|NM_139207.2|:isogroup00001	NAP1L1	2	1
	1810	gi|219842232|ref|NM_001143784.1|:isogroup00001	FES	2	1
	1811	gi|219842243|ref|NM_001143787.1|:isogroup00001	PPHLN1	2	1			1
	1812	gi|219842270|ref|NM_006825.3|:isogroup00001	CKAP4	2		2
	1813	gi|219842310|ref|NM_201281.2|:isogroup00001	MTMR2	2			1
	1814	gi|219842315|ref|NM_015917.2|:isogroup00001	GSTK1	2			1
	1815	gi|219842334|ref|NM_001143681.1|:isogroup00001	GSTK1	2			1
	1816	gi|219842355|ref|NM_033412.3|:isogroup00001	MCART1	2			1
	1817	gi|219879804|ref|NM_006700.2|:isogroup00001	TRAFD1	2			1
	1818	gi|219879807|ref|NM_006325.3|:isogroup00001	RAN	2	1
	1819	gi|22027479|ref|NM_017542.3|:isogroup00001	POGK	3	1			1
	1820	gi|22027483|ref|NM_018686.3|:isogroup00001	CMAS	4	1		1
	1821	gi|22027639|ref|NM_003528.2|:isogroup00001	HIST2H2BE	2	1
	1822	gi|22027643|ref|NM_002257.2|:isogroup00001	KLK1	2			1
	1823	gi|22027654|ref|NM_003916.3|:isogroup00001	AP1S2	2	1
	1824	gi|22035552|ref|NM_001164.2|:isogroup00001	APBB1	2			1
	1825	gi|22035582|ref|NM_017613.2|:isogroup00001	DONSON	2			1
	1826	gi|22035597|ref|NM_005204.2|:isogroup00001	MAP3K8	2	1
	1827	gi|22035628|ref|NM_145867.1|:isogroup00001	LTC4S	3	1	1
	1828	gi|22035656|ref|NM_145660.1|:isogroup00001	APOL4	5			1	5
	1829	gi|22035656|ref|NM_145660.1|:isogroup00002	APOL4	2	1			2
	1830	gi|22035656|ref|NM_145660.1|:isogroup00003	APOL4	2			1	2
	1831	gi|22091451|ref|NM_019101.2|:isogroup00001	APOM	2	1
	1832	gi|22095361|ref|NM_022343.2|:isogroup00001	GLIPR2	2			1
	1833	gi|22095364|ref|NM_022897.2|:isogroup00001	RANBP17	2	1
	1834	gi|221136760|ref|NM_005358.5|:isogroup00001	LMO7	4	1	2
	1835	gi|221136765|ref|NM_001144063.1|:isogroup00001	OSBPL5	2		2
	1836	gi|221136787|ref|NM_001144068.1|:isogroup00001	ZNF772	2			1	1
	1837	gi|221136790|ref|NM_198439.2|:isogroup00001	KBTBD3	2	1
	1838	gi|221136802|ref|NM_173632.3|:isogroup00001	ZNF776	2	1			1
	1839	gi|221136810|ref|NM_006931.2|:isogroup00001	SLC2A3	2	1			1
	1840	gi|221136853|ref|NM_018081.2|:isogroup00001	WRAP53	3	2
	1841	gi|221136896|ref|NM_014786.3|:isogroup00001	ARHGEF17	2			1
	1842	gi|221136913|ref|NM_001144000.1|:isogroup00001	AGAP5	2			1
	1843	gi|221136926|ref|NM_019849.2|:isogroup00001	SLC7A10	4		1	1
	1844	gi|221136938|ref|NM_015629.3|:isogroup00001	PRPF31	2	1
	1845	gi|221136950|ref|NM_017916.2|:isogroup00001	PIH1D1	12	2	1	2
	1846	gi|221139702|ref|NM_031925.2|:isogroup00001	TMEM120A	3	1	3
	1847	gi|221139704|ref|NM_005065.4|:isogroup00001	SEL1L	2		2
	1848	gi|221139704|ref|NM_005065.4|:isogroup00002	SEL1L	2		1
	1849	gi|221139768|ref|NM_004396.3|:isogroup00001	DDX5	9	1		2
	1850	gi|221139801|ref|NM_001143942.1|:isogroup00001	RBM24	2		1	1
	1851	gi|221139913|ref|NM_203462.2|:isogroup00001	MRFAP1L1	2			1
	1852	gi|221218986|ref|NM_175732.2|:isogroup00001	PTPMT1	2		1
	1853	gi|221218987|ref|NM_001143984.1|:isogroup00001	PTPMT1	2		1
	1854	gi|221219007|ref|NM_001143936.1|:isogroup00001	C15orf61	2			1
	1855	gi|221307479|ref|NM_013349.4|:isogroup00001	NENF	2			1
	1856	gi|221307501|ref|NM_001143976.1|:isogroup00001	WEE1	2	1
	1857	gi|221307574|ref|NM_152432.2|:isogroup00001	ARHGAP42	2		2
	1858	gi|221307576|ref|NM_006695.4|:isogroup00001	RUNDC3A	2		1
	1859	gi|221316569|ref|NM_001144073.1|:isogroup00001	CHORDC1	2			1
	1860	gi|221316572|ref|NM_001143985.1|:isogroup00001	BANF1	6	1		2
	1861	gi|221316594|ref|NM_001144663.1|:isogroup00001	CDH17	2			1
	1862	gi|221316610|ref|NM_001868.2|:isogroup00001	CPA1	15	1	4	2
	1863	gi|221316611|ref|NM_001779.2|:isogroup00001	CD58	2		2
	1864	gi|221316619|ref|NM_006023.2|:isogroup00001	CDC123	3	1		1
	1865	gi|221316625|ref|NM_004078.2|:isogroup00001	CSRP1	4		2	1
	1866	gi|221316628|ref|NM_016451.4|:isogroup00001	COPB1	2	1
	1867	gi|221316635|ref|NM_012254.2|:isogroup00001	SLC27A5	2	1
	1868	gi|221316660|ref|NM_018245.2|:isogroup00001	OGDHL	2	1
	1869	gi|221316670|ref|NM_021999.4|:isogroup00001	ITM2B	2		2
	1870	gi|221316677|ref|NM_001144830.1|:isogroup00001	FMO5	2			1
	1871	gi|221316683|ref|NM_001039573.2|:isogroup00001	SEC14L1	2			1
	1872	gi|221316717|ref|NM_003152.3|:isogroup00001	STAT5A	2	1
	1873	gi|221316718|ref|NM_000820.2|:isogroup00001	GAS6	3	1	2
	1874	gi|221554513|ref|NM_030937.4|:isogroup00001	CCNL2	2		2
	1875	gi|221554525|ref|NM_001144872.1|:isogroup00001	CCDC42B	2	1			1
	1876	gi|221554529|ref|NM_001144874.1|:isogroup00001	PATE4	2			1	1
	1877	gi|221625432|ref|NM_001486.3|:isogroup00001	GCKR	2			1
	1878	gi|221625527|ref|NM_004131.4|:isogroup00001	GZMB	2			1
	1879	gi|22165415|ref|NM_000155.2|:isogroup00001	GALT	3	1		1
	1880	gi|22165425|ref|NM_002989.2|:isogroup00001	CCL21	2	1
	1881	gi|22165429|ref|NM_001157.2|:isogroup00001	ANXA11	2	1
	1882	gi|222080050|ref|NM_021239.2|:isogroup00001	RBM25	2			1
	1883	gi|222080052|ref|NM_016586.2|:isogroup00001	MBIP	2			1
	1884	gi|222080099|ref|NM_001144888.1|:isogroup00001	BAIAP2	2			1
	1885	gi|222080104|ref|NM_001144889.1|:isogroup00001	SLC23A3	2		1
	1886	gi|22208962|ref|NM_016150.3|:isogroup00001	ASB2	3	1		1
	1887	gi|22209000|ref|NM_145702.1|:isogroup00001	TIGD1	2	1
	1888	gi|22209003|ref|NM_022135.2|:isogroup00001	POPDC2	4	1	1
	1889	gi|22209006|ref|NM_052838.2|:isogroup00001	2011-09-01	6		2	1
	1890	gi|22212917|ref|NM_147164.1|:isogroup00001	CNTFR	2			1
	1891	gi|22212919|ref|NM_012144.2|:isogroup00001	DNAI1	2		1
	1892	gi|22212932|ref|NM_005866.2|:isogroup00001	SIGMAR1	2	1
	1893	gi|222136574|ref|NM_001558.3|:isogroup00001	IL10RA	2			1	1
	1894	gi|222136579|ref|NM_006822.2|:isogroup00001	RAB40B	2	1
	1895	gi|222136582|ref|NM_001567.3|:isogroup00001	INPPL1	2	1
	1896	gi|222136640|ref|NM_033116.4|:isogroup00001	NEK9	2			1
	1897	gi|222136645|ref|NM_024619.3|:isogroup00001	FN3KRP	2	1
	1898	gi|222144228|ref|NM_001144912.1|:isogroup00001	ATG7	2	1
	1899	gi|222144269|ref|NM_052916.2|:isogroup00001	RNF157	2	1
	1900	gi|222144279|ref|NM_080677.2|:isogroup00001	DYNLL2	2			1
	1901	gi|222144285|ref|NM_001249.2|:isogroup00001	ENTPD5	3	1	1
	1902	gi|222144308|ref|NM_006423.2|:isogroup00001	RABAC1	2		2
	1903	gi|222352099|ref|NM_182854.2|:isogroup00001	SNX20	2			1
	1904	gi|222352104|ref|NM_175907.4|:isogroup00001	ZADH2	2			1
	1905	gi|222352142|ref|NM_018421.3|:isogroup00001	TBC1D2	2		1
	1906	gi|222352150|ref|NM_006196.3|:isogroup00001	PCBP1	2	1
	1907	gi|222352156|ref|NM_003002.2|:isogroup00001	SDHD	3		2
	1908	gi|222352157|ref|NM_178563.3|:isogroup00001	AGBL3	2		1
	1909	gi|222418609|ref|NM_006762.2|:isogroup00001	LAPTM5	2	1
	1910	gi|222418628|ref|NM_173514.2|:isogroup00001	SLC38A9	4	2	2	1	1
	1911	gi|222418630|ref|NM_181776.2|:isogroup00001	SLC36A2	2			1	2
	1912	gi|222418648|ref|NM_001145007.1|:isogroup00001	MUC7	2	1
	1913	gi|222418652|ref|NM_175910.6|:isogroup00001	ZNF493	2			1	1
	1914	gi|222418661|ref|NM_194441.2|:isogroup00001	BTN3A1	3			2	2
	1915	gi|222418770|ref|NM_001144951.1|:isogroup00001	GLYCTK	2	1
	1916	gi|222418789|ref|NM_001293.2|:isogroup00001	CLNS1A	2	1			1
	1917	gi|222446615|ref|NM_001145010.1|:isogroup00001	C12orf70	2	1
	1918	gi|222446617|ref|NM_198516.2|:isogroup00001	GALNTL4	2	1
	1919	gi|222446644|ref|NM_016836.3|:isogroup00001	RBMS1	2	1
	1920	gi|222537729|ref|NM_001145023.1|:isogroup00001	SCRN2	4	1		1
	1921	gi|222537738|ref|NM_001145025.1|:isogroup00001	EDEM2	2			1
	1922	gi|222537749|ref|NM_001145029.1|:isogroup00001	ANKRD30B	2		1
	1923	gi|222537758|ref|NM_001145031.1|:isogroup00001	PLAU	2	1
	1924	gi|22267435|ref|NM_015469.1|:isogroup00001	NIPSNAP3A	2			1
	1925	gi|222831567|ref|NM_033082.3|:isogroup00001	SARNP	2	1
	1926	gi|222831611|ref|NM_020428.3|:isogroup00001	SLC44A2	2			1
	1927	gi|222831663|ref|NM_007149.2|:isogroup00001	ZNF184	2		1
	1928	gi|223005949|ref|NM_138392.3|:isogroup00001	SHKBP1	2			1
	1929	gi|223029409|ref|NM_006289.3|:isogroup00001	TLN1	2			1
	1930	gi|223029448|ref|NM_015392.3|:isogroup00001	NPDC1	2	1
	1931	gi|223029492|ref|NM_002902.2|:isogroup00001	RCN2	2			1
	1932	gi|223029508|ref|NM_019063.3|:isogroup00001	EML4	2			1
	1933	gi|223278354|ref|NM_016262.4|:isogroup00001	TUBE1	3	2
	1934	gi|223278367|ref|NM_004210.4|:isogroup00001	NEURL	2		1
	1935	gi|223278380|ref|NM_001145114.1|:isogroup00001	RRP12	3	2
	1936	gi|223278406|ref|NM_198469.2|:isogroup00001	MORN5	2		1
	1937	gi|223278409|ref|NM_001039464.2|:isogroup00001	HEATR8	2			1
	1938	gi|223468619|ref|NM_013446.3|:isogroup00001	MKRN1	2	1
	1939	gi|223468647|ref|NM_001145129.1|:isogroup00001	ZNF389	2	1
	1940	gi|223468656|ref|NM_003027.3|:isogroup00001	SH3GL3	4	3
	1941	gi|223468662|ref|NM_020299.4|:isogroup00001	AKR1B10	64	3	5	6
	1942	gi|223555916|ref|NM_178812.3|:isogroup00001	MTDH	2		1
	1943	gi|223555947|ref|NM_021005.3|:isogroup00001	NR2F2	2			1
	1944	gi|223555952|ref|NM_001145157.1|:isogroup00001	NR2F2	2			1
	1945	gi|223555957|ref|NM_001008495.3|:isogroup00001	TMEM64	2			1
	1946	gi|223555964|ref|NM_139073.3|:isogroup00001	SPATA3	2	1
	1947	gi|223555973|ref|NM_003290.2|:isogroup00001	TPM4	2			1
	1948	gi|223633918|ref|NM_001145191.1|:isogroup00001	FAM200B	9	2		3
	1949	gi|223671869|ref|NM_001099856.2|:isogroup00001	IKBKG	2			1
	1950	gi|223671871|ref|NM_001145255.1|:isogroup00001	IKBKG	2			1
	1951	gi|223671903|ref|NM_014017.3|:isogroup00001	LAMTOR2	2	1
	1952	gi|223671916|ref|NM_001145265.1|:isogroup00001	SLC35C1	2	1
	1953	gi|223717976|ref|NM_198277.2|:isogroup00001	SLC37A2	2			1
	1954	gi|223717982|ref|NM_001145290.1|:isogroup00001	SLC37A2	2	1
	1955	gi|223718030|ref|NM_177533.3|:isogroup00001	NUDT14	3	1	1
	1956	gi|223718079|ref|NM_001145303.1|:isogroup00001	TMC4	2	1
	1957	gi|223718096|ref|NM_005015.3|:isogroup00001	OXA1L	4	1		1
	1958	gi|223718115|ref|NM_002635.3|:isogroup00001	SLC25A3	2	1
	1959	gi|223718173|ref|NM_000415.2|:isogroup00001	IAPP	2	1			1
	1960	gi|223718701|ref|NM_201252.3|:isogroup00001	AKR7L	4	1	3	1
	1961	gi|223890189|ref|NM_000019.3|:isogroup00001	ACAT1	2			1
	1962	gi|223890222|ref|NM_001145347.1|:isogroup00001	ZNF576	2			1
	1963	gi|223890242|ref|NM_006013.3|:isogroup00001	RPL10	2	1
	1964	gi|223890260|ref|NM_007192.3|:isogroup00001	SUPT16H	4	1		1
	1965	gi|223941802|ref|NM_001145294.1|:isogroup00001	NGLY1	3	1		1
	1966	gi|223941823|ref|NM_001008910.2|:isogroup00001	STK16	14	4	2	1	9
	1967	gi|223941859|ref|NM_004155.4|:isogroup00001	SERPINB9	6	1		2	5
	1968	gi|223941859|ref|NM_004155.4|:isogroup00002	SERPINB9	3	1		1	2
	1969	gi|223941859|ref|NM_004155.4|:isogroup00003	SERPINB9	2			1
	1970	gi|223941931|ref|NM_172373.3|:isogroup00001	ELF1	2			1
	1971	gi|223942044|ref|NM_001145350.1|:isogroup00001	C20orf173	2		1
	1972	gi|223972676|ref|NM_152435.2|:isogroup00001	AMDHD1	2			1
	1973	gi|223972689|ref|NM_001145400.1|:isogroup00001	ADAD2	2		1
	1974	gi|224028245|ref|NM_001145409.1|:isogroup00001	NONO	2	1
	1975	gi|224028276|ref|NM_198536.2|:isogroup00001	TMEM205	2	1
	1976	gi|224028278|ref|NM_001145416.1|:isogroup00001	TMEM205	2			1
	1977	gi|224177492|ref|NM_001145425.1|:isogroup00001	NR1D2	3		1
	1978	gi|224177527|ref|NM_001145432.1|:isogroup00001	C4orf52	4			1
	1979	gi|224282116|ref|NM_014884.3|:isogroup00001	SUGP2	2	1
	1980	gi|224282118|ref|NM_001017392.3|:isogroup00001	SUGP2	2			1
	1981	gi|224282169|ref|NM_001145450.1|:isogroup00001	MORN2	2	1
	1982	gi|224451115|ref|NM_018229.3|:isogroup00001	MUDENG	3		2	1
	1983	gi|224451134|ref|NM_001145445.1|:isogroup00001	SCAF4	2	1
	1984	gi|224465161|ref|NM_003036.3|:isogroup00001	SKI	2			1
	1985	gi|224465189|ref|NM_001145514.1|:isogroup00001	SCRN1	2			1
	1986	gi|224465208|ref|NM_153336.2|:isogroup00001	PSTK	2			1
	1987	gi|224465221|ref|NM_001145524.1|:isogroup00001	YPEL3	7	2	3
	1988	gi|224465227|ref|NM_001145526.1|:isogroup00001	AFMID	3	2		2
	1989	gi|224493825|ref|NM_004273.4|:isogroup00001	CHST3	2		2
	1990	gi|224493911|ref|NM_001145543.1|:isogroup00001	ZSCAN18	6	1		2
	1991	gi|224493963|ref|NM_001145548.1|:isogroup00001	ZDHHC7	2			1
	1992	gi|224494025|ref|NM_147187.2|:isogroup00001	TNFRSF10B	2	1
	1993	gi|224496105|ref|NM_015523.3|:isogroup00001	REXO2	2		1
	1994	gi|224548920|ref|NM_025188.3|:isogroup00001	TRIM45	2	1
	1995	gi|224549004|ref|NM_001145547.1|:isogroup00001	RBM17	3	1		1
	1996	gi|224586774|ref|NM_173545.2|:isogroup00001	APLF	2		2
	1997	gi|224586776|ref|NM_017818.3|:isogroup00001	WDR8	2			1
	1998	gi|224586850|ref|NM_001145673.1|:isogroup00002	SORBS2	2	1
[truncated: 2,316 more rows]
