# Supplementary material for: Large-scale transcriptome sequencing and gene analyses in the crab-eating macaque (Macaca fascicularis) for biomedical research
Source: BMC Genomics. 2012 May 4;13:163. doi: 10.1186/1471-2164-13-163 (PMC3496626; doi:10.1186/1471-2164-13-163)
Supplement: Additional file 2 — Figure S1. Flowchart for bioinformatic analysis. Figure S2. Length distribution of crab-eating macaque isotigs. For the analysis of length distribution, clustered and unclustered isotigs were analyzed. Figure S3. Manual selection method for TE-derived AS events. [file 1471-2164-13-163-S2.zip › S_T23_Primer infromation for DEG validation.xlsx]

## Sheet: Sheet1
	Supplementary Table 26. Primer infromation for DEG validation
	No.	Name	Sequence (5' - 3')	Annealing temp. (℃)	Amplicon size (bp)	Tissue	Validation	No.	Name	Sequence (5' - 3')	Annealing temp. (℃)	Amplicon size (bp)	Tissue	Validation
	1	CEC_1_S	AGGGAAATGGGTCTTTGGTT	59	363	Cecum	Yes	42	PRO_1_S	TGAACTTGGCCTCCTTTACG	58	364	Prostate	Yes
		CEC_1_AS	ACATCTTGTCAGTGGTGGGC						PRO_1_AS	TGGAGAAGCAAGCAGCTGTA
	2	CEC_2_S	AGAAGACAATGGCAAGTCCA	59	214		Yes	43	PRO_2_S	GTGATCTTTGCCACcTTCGT	58	347		Yes
		CEC_2_AS	ACATGGAAGGAATGTCCCAC						PRO_2_AS	GGAGCCCTGTGCCTACTAGA
	3	CEC_3_S	GCTCATGGAGGAGCAAACA	59	262		Yes	44	SG_1_S	GTGCCTCTGTTGTCCCTGTT	58	323	Salivary gland	Yes
		CEC_3_AS	GTGTGGCATCAAGGTCTGTG						SG_1_AS	AAGTGCATCTGCTGGGCTAT
	4	BRA_1_S	CGAGATGAGTAATCGCACCA	59	256	Brain	Yes	45	SG_2_S	TATGTGCTGCTTTTGCAAGG	58	309		Yes
		BRA_1_AS	TTGGATTAGGACTCCGTTGC						SG_2_AS	GGACAAAGGGGAAATCCCTA
	5	HEA_1_S	CGTCAATGGTCAGTTTGTGG	59	328	Heart	Yes	46	SG_3_S	GGGAGGATTTGGGAATTTGT	58	329		Yes
		HEA_1_AS	GAGGAGACCTTCAAATATCGGTT						SG_3_AS	GCAAGCAACTGAATCGAACA
	6	HEA_2_S	AAACGTGGGCTGTTACGTTC	59	362		Yes	47	SG_4_S	CGCAGACCTCAATGATGATG	58	310		Yes
		HEA_2_AS	CAGCCGAGGCAATATAACAA						SG_4_AS	TTGACACCTGGAATTCACCA
	7	KID_1_S	TGCAAATCGAATAATGGCAG	59	291	Kidney	Yes	48	SG_5_S	AACCcAACTTGGACAACTGC	60	338		Yes
		KID_1_AS	GTAAGTGGCGTGGGTTTCA						SG_5_AS	CTGGGGCTATGAGAAGCAAG
	8	KID_2_S	GAGCAGAAAGGATGGGACAG	59	279		Yes	49	SG_6_S	ATTTAGCTCCCAAGGGGTTT	58	304		Yes
		KID_2_AS	AGGAGCCTGGCGTGTTTAC						SG_6_AS	GAATACGGGACTGCTGGAAA
	9	KID_3_S	GCCGTGTATCGACCCTTAGA	59	342		Yes	50	SG_7_S	AGCTGAAAGCTGCCATTGTT	58	327		Yes
		KID_3_AS	TGTATGCCTTGTTCGTCCAG						SG_7_AS	TTGTGGCTTTCCTGGAGTG
	10	KID_4_S	GTCCAGAGCAGTTCCGTGTT	59	207		Yes	51	SG_8_S	GCTCCAGCTCTGTGCTCTG	58	351		Yes
		KID_4_AS	GCCCGAGATGTTGAAGAAGA						SG_8_AS	GAAGGCaCAGGTGTCCAAGT
	11	KID_5_S	CATGCTGTGGTTTGCCACTA	59	248		Yes	52	SG_9_S	TTTTTCAGAAATTGCAAGCTG	58	313		Yes
		KID_5_AS	GAGAGGTTCGGATAACGGAC						SG_9_AS	caCaAGAgGCAcaACCTCAA
	12	KID_6_S	ACCGTCCCGTATACCAGCAA	59	286		Yes	53	SG_10_S	TTCACTACTTCTGTAGTCTCATCTTGG	58	301		Yes
		KID_6_AS	AGGCCGCATCCCTGTTAC						SG_10_AS	TGTATTTGCCAATCAAACCTCA
	13	KID_7_S	AACTTGAGTGAGCCAAGGGTT	59	313		Yes	54	SG_11_S	GCTTGAAATTTATTGCTTTTGGA	59	301		Yes
		KID_7_AS	GATGAATGGAGAGGACCGC						SG_11_AS	CTGTATGGCAACTGATaTCCTCA
	14	KID_8_S	AGGATGCGGAATCGAAGAT	59	202		Yes	55	SM_1_S	GAATGTCCAAGGCCAACAGT	59	358	Skeletal muscle	Yes
		KID_8_AS	AGGATAGACGTGTTTTGTGGG						SM_1_AS	GTGCTGAGAGAACGGGACTC
	15	KID_9_S	TGTCATTGCTTTCGATCACG	59	209		Yes	56	SM_2_S	TCAGATGCTCAACGAGATGG	59	345		Yes
		KID_9_AS	GTGCTTTCTGCCCACACC						SM_2_AS	GTCCCGTAGCTCACTTGCTC
	16	KID_10_S	GGTACAGCTGCTGGAGGAGG	63	223		Yes	57	SM_3_S	AGCCAAGCTGGAAAAGaCAA	59	394		Yes
		KID_10_AS	ACCTTGCTATTTGCAGGCAT						SM_3_AS	AGCTCtTCCCCAcATCAcAC
	17	LIV_1_S	GAGGCAGGAAGTTACGGG	59	441	Liver	Yes	58	SM_4_S	GCCTATTTTGGGGTGAGTGA	59	343		Yes
		LIV_1_AS	TCCGAGGGTACATCATCCC						SM_4_AS	TCCCCATCTCTGGCTCATAC
	18	LIV_2_S	CAGAAAGCCGTGGTTCCG	59	392		Yes	59	SM_5_S	CCTCTGGAACTACGGGAACA	59	357		Yes
		LIV_2_AS	AATGTTGATCCCGTAGCCTG						SM_5_AS	GGCTGGATGGTAATGGAAGA
	19	LIV_3_S	TGACTTCACTCGGGTTGTTG	59	302		Yes	60	SM_6_S	GTCAaTTGaTgCGGtCtCCt	59	359		Yes
		LIV_3_AS	CATCCAGTTCCAGAAGGGC						SM_6_AS	CTTTGTGCGTGTGAAGGCTA
	20	LIV_4_S	AAAGCATCCTACGTCGCAC	59	213		Yes	61	SM_7_S	AaTGGCACCAAAGAAAGACG	59	364		Yes
		LIV_4_AS	CAGCAACTAACCGCTCCGT						SM_7_AS	TGGAAATGGCTTGCATCATA
	21	LIV_5_S	GGAGAGGGTAGCCTGTGAGG	59	243		Yes	62	SM_8_S	AGGACCTCAGGATGGGAGAT	59	301		Yes
		LIV_5_AS	AGTAACCCATTGGCCACAGC						SM_8_AS	TTCATGTCCTCCAGCTCCTT
	22	LIV_6_S	CCTGAACTTTCAGCCGAATAC	59	277		Yes	63	SI_1_S	GGGCTGTGCTCCAAGAATAA	59	335	Small intestine	Yes
		LIV_6_AS	TACCCACGGGTTGAGGAC						SI_1_AS	AAGCTTGCAGCTCATGACAA
	23	LIV_7_S	TGAAGGAACTCGTAATGGAGC	59	377		Yes	64	SI_2_S	GCTAACACCCATGACAGTGC	59	311		Yes
		LIV_7_AS	AGGTATTATGCGGGTGGATG						SI_2_AS	TGCTCTCTCtCCCtcAGGTG
	24	LIV_8_S	AGCATCTCCACCAGCAAAGTA	59	378		Yes	65	STO_1_S	CTGCGCCAGTATGAGTTTGA	59	330	Stomach	Yes
		LIV_8_AS	GCTAAACAGAGCGGGCTTTA						STO_1_AS	GCCAGTGTCAGTCGGGTATT
	25	LIV_9_S	GAGAGGCCGGGATTATGA	59	343		Yes	66	STO_2_S	AGCCCTGAAGCGACTATGAA	59	348		Yes
		LIV_9_AS	TTCTTGTGGCTGGTGCTT						STO_2_AS	ATCAAAGCTGAAAGCCCAGA
	26	LIV_10_S	GCCAAGGGCTCAGAGGTTTA	59	361		Yes	67	STO_3_S	AATCCTTGTGGCATTTCTGG	59	398		Yes
		LIV_10_AS	AAGGCTTCCTCCTTGATGA						STO_3_AS	GCAGGAACCAATCGATGTCT
	27	LUN_1_S	TTTCTGTAAGGCCTCAACCTG	59	339	Lung	Yes	68	STO_4_S	CTCCTGCCCTTGCTGACTAT	59	515		Yes
		LUN_1_AS	GGGAAGCAGGGGAACATA						STO_4_AS	TGTTTAGGACGCCACCTTTT
	28	LUN_2_S	CTGGCTGAACGCTACTCTGT	59	359		Yes	69	STO_5_S	GAATTTCACCGTCGTCTTTG	59	301		Yes
		LUN_2_AS	TGGATACACTGGAGAGGGCT						STO_5_AS	GTAGGCCAGCCCCAAGAT
	29	LUN_3_S	GGGTCTCCTTTGACACCATC	59	239		Yes	70	TES_1_S	AGTTGCACTGTACCCCAAGG	59	383	Testis	Yes
		LUN_3_AS	CCTTGCCTTCTGACTTGGAG						TES_1_AS	CTCCGTCTTTCAGCACACAA
	30	LUN_4_S	CGAGGTGCCGCTCTACTAC	59	185		Yes	71	TES_2_S	GATATTGCTTTGGCCTTGGA	57	333		Yes
		LUN_4_AS	GCTCCCATCCTCTACCCAA						TES_2_AS	GAGGCGTAAATCTTCCCACA
	31	PAN_1_S	GGACGGCACAACCTCTACAT	59	342	Pancreas	Yes	72	TES_3_S	CTGCTGGCTTTTGAAGGAAC	59	369		Yes
		PAN_1_AS	CATACAGGGTTTCACGATGCT						TES_3_AS	TGTGCCCTCTGTGACTTCTG
	32	PAN_2_S	TGGGAAACGATAGAGGCTTG	59	319		Yes	73	TES_4_S	TCCCTCCTGCTCCTGAAGTA	57	341		Yes
		PAN_2_AS	TCCAGGTGTAGATGTAGCCG						TES_4_AS	TATTGtTGCAGGGACAACGA
	33	PAN_3_S	CAAACAGTGGGTGGTGTCAG	59	310		Yes	74	TES_5_S	CATCATGGCCCTCCTAAAGA	57	395		Yes
		PAN_3_AS	CTCATCTGGGTAGTCGGCAC						TES_5_AS	TCCTCTGGATCACTGTGCTG
	34	PAN_4_S	GGAAGTCACGGAGGAGGAC	59	221		Yes	75	TES_6_S	GGAAATCCATCAAAGCCTCA	57	393		Yes
		PAN_4_AS	CACTCTTGGCGTTGGCTCT						TES_6_AS	TCTTGGGTCCAAGGTACCAG
	35	PAN_5_S	GGAGCGAGGCTTCTTCTACA	59	272		Yes	76	TES_7_S	GTTTGGGAAATGGATGGATG	59	397		Yes
		PAN_5_AS	CTGGTTCAAGGGCTTATTCG						TES_7_AS	TCCACCATCTGGGAAAATGT
	36	PAN_6_S	CATCAGCGAGGACTGGGT	59	307		Yes	77	TES_8_S	CATCAAGACCAAGCGCACTA	59	310		Yes
		PAN_6_AS	GGCGTTGTACTTGGTCTTGC						TES_8_AS	CACGCCCACCTCTTCATAAT
	37	PAN_7_S	TCCTGGCTAACAACAGTCCC	59	240		Yes	78	TES_9_S	CCAGGGCTACAAACTTCGAG	59	307		Yes
		PAN_7_AS	ACTTGCCATTCACCAAGCAA						TES_9_AS	TGGGTCTGCACCACAGTTTA
	38	PAN_8_S	CTCTGTGGCCTATGCAGCTC	59	340		Yes	79	TES_10_S	GAGAAACTCGCCTTGACCTG	59	321		Yes
		PAN_8_AS	GGCTAGGTATGGGAGTGGGT						TES_10_AS	CAACACCAGCAACATTCACC
	39	PAN_9_S	TGGTGTCCTTAATCCAGTCCA	59	275		Yes	80	TES_11_S	CCCATCCTGACGCTTATCAT	59	329		Yes
		PAN_9_AS	CGCTGACTACCCAGATGAGC						TES_11_AS	TTTTCTTTGCCTGGAGGAGA
	40	PAN_10_S	GCCTTGGTTCTAGTGGCTTG	59	364		Yes	81	TES_12_S	AGAAGAGGAGGAGGGACTCG	59	472		Yes
		PAN_10_AS	CGAGACACCCTGCTACATCA						TES_12_AS	CCATGGTGGCGTAAGCTATT
	41	PAN_11_S	CATTTGTGGGAGACCAAGTTC	59	321		Yes
		PAN_11_AS	CTTCCAGGGTATGGTAGGCA
