# Supplementary material for: Large-scale transcriptome sequencing and gene analyses in the crab-eating macaque (Macaca fascicularis) for biomedical research
Source: BMC Genomics. 2012 May 4;13:163. doi: 10.1186/1471-2164-13-163 (PMC3496626; doi:10.1186/1471-2164-13-163)
Supplement: Additional file 2 — Figure S1. Flowchart for bioinformatic analysis. Figure S2. Length distribution of crab-eating macaque isotigs. For the analysis of length distribution, clustered and unclustered isotigs were analyzed. Figure S3. Manual selection method for TE-derived AS events. [file 1471-2164-13-163-S2.zip › S_T2_The summary of sequencing procedure in 16 diifferent tissues.xlsx]

## Sheet: Sheet1
Supplementary Table 3. The summary of sequencing procedure in 16 different tissues
Sample	Reads	bases
Cecum	384339	124711732
Cellebellum	75974	22540093
Heart	366042	119099148
Kideny	364022	140929697
Liver	459622	180560382
Lung	87672	33789009
Ovary	125859	46648626
Pancreas	339732	128154623
Prostate	244363	91080444
Salivary gland	218325	65102358
Skeletal muscle	241768	85867018
Small intestine	286012	100250229
Spleen	178535	55756619
Stomach	244032	84423101
Testis	277574	95459552
Cerebrum	164785	65458591
Total	4058656	1439831222
