# Supplementary material for: Large-scale transcriptome sequencing and gene analyses in the crab-eating macaque (Macaca fascicularis) for biomedical research
Source: BMC Genomics. 2012 May 4;13:163. doi: 10.1186/1471-2164-13-163 (PMC3496626; doi:10.1186/1471-2164-13-163)
Supplement: Additional file 2 — Figure S1. Flowchart for bioinformatic analysis. Figure S2. Length distribution of crab-eating macaque isotigs. For the analysis of length distribution, clustered and unclustered isotigs were analyzed. Figure S3. Manual selection method for TE-derived AS events. [file 1471-2164-13-163-S2.zip › S_T3_The summary of Crab-eating Macaques 454 sequencing.xlsx]

## Sheet: Sheet1
Supplementary Table 4. The summary of Crab-eating Macaques 454 sequencing
Data type	Results
Individual number	2
Tissue number	16
Total runs	5.5
Total reads	4058656
Total bases	1439831222
Average size	355
Excluded reads	189734
Excluded bases	56478473
Assembled contigs	54858
Assembled contig bases	33586883
Assembled isotigs	44458
Assembled isotig bases	42291525
Singleton	348160
Singleton bases	109267065
