# Supplementary material for: Large-scale transcriptome sequencing and gene analyses in the crab-eating macaque (Macaca fascicularis) for biomedical research
Source: BMC Genomics. 2012 May 4;13:163. doi: 10.1186/1471-2164-13-163 (PMC3496626; doi:10.1186/1471-2164-13-163)
Supplement: Additional file 2 — Figure S1. Flowchart for bioinformatic analysis. Figure S2. Length distribution of crab-eating macaque isotigs. For the analysis of length distribution, clustered and unclustered isotigs were analyzed. Figure S3. Manual selection method for TE-derived AS events. [file 1471-2164-13-163-S2.zip › S_T4_Coverage caluculation of crab-eating macaque through human unigene and human reference gene.xlsx]

## Sheet: Sheet1
Supplementary Table 5. Coverage calculation of crab-eating macaque through human unigene and human reference gene
	Query	Clustered isotigs		Unclustered isotigs		Singletons		Total
Subject		covered	not covered	covered	not covered	covered	not covered	covered	not covered
Human Unigene		46,204 (37.64%)	76,551 (62.36%)	25,141 (20.48%)	97,614 (79.52%)	53,040 (43.21%)	69,715 (56.79%)	68,520 (55.82%)	54,235 (44.18%)
Human Reference		32,114 (69.66%)	13,989 (30.34%)	13,630 (29.56%)	32,473 (70.44%)	35,682 (77.40%)	10,421 (22.60%)	39,439 (85.55%)	6,664 (14.45%)
