# Supplementary material for: Large-scale transcriptome sequencing and gene analyses in the crab-eating macaque (Macaca fascicularis) for biomedical research
Source: BMC Genomics. 2012 May 4;13:163. doi: 10.1186/1471-2164-13-163 (PMC3496626; doi:10.1186/1471-2164-13-163)
Supplement: Additional file 2 — Figure S1. Flowchart for bioinformatic analysis. Figure S2. Length distribution of crab-eating macaque isotigs. For the analysis of length distribution, clustered and unclustered isotigs were analyzed. Figure S3. Manual selection method for TE-derived AS events. [file 1471-2164-13-163-S2.zip › S_T5_Calculation of hitting query of crab-eating macaque with human unigene and human reference.xlsx]

## Sheet: Sheet1
Supplementary Table 6. Calculation of hitting query of crab-eating macaque with human unigene and human reference
	Query	Clustered isotigs		Unclustered isotigs		Singletons		Total
Subject		Used	not used	Used	not used	Used	not used	Used	not used
Human Unigene		31,102 (97.85%)	684 (2.15%)	8,940 (70.55%)	3,732 (29.45%)	159,192 (45.72%)	188,968 (54.28%)	199,234 (50.74%)	193,384 (49.26%)
Human Reference		31,738 (99.85%)	48 (0.15%)	6,805 (53.70%)	5,867 (46.30%)	138,562 (39.80%)	209,598 (60.20%)	177,105 (45.11%)	215,513 (54.89%)
