# Supplementary material for: Large-scale transcriptome sequencing and gene analyses in the crab-eating macaque (Macaca fascicularis) for biomedical research
Source: BMC Genomics. 2012 May 4;13:163. doi: 10.1186/1471-2164-13-163 (PMC3496626; doi:10.1186/1471-2164-13-163)
Supplement: Additional file 2 — Figure S1. Flowchart for bioinformatic analysis. Figure S2. Length distribution of crab-eating macaque isotigs. For the analysis of length distribution, clustered and unclustered isotigs were analyzed. Figure S3. Manual selection method for TE-derived AS events. [file 1471-2164-13-163-S2.zip › S_T6_The list of Gens used for OMIM analysis.xlsx]

## Sheet: Sheet1
	Supplementary Table 7. The list of Gens used for OMIM analysis
	No.	Gene		No.	Gene		No.	Gene		No.	Gene
	1	ELANE		646	COL6A2		1291	EPB42		1936	CBFB/MYH11 FUSION
	2	AGL		647	HAVCR1		1292	EPB41		1937	MHC2TA
	3	NIPA1		648	ALPL		1293	MATR3		1938	GNMT
	4	NYX		649	FXYD2		1294	TIMM8A		1939	MTP
	5	AGA		650	RAB7		1295	IDH3B		1940	PDE6A
	6	HPS3		651	SPG3A		1296	STIL		1941	BUB1
	7	B2M		652	DMGDH		1297	NT5E		1942	VNN1
	8	DUOXA2		653	OGG1		1298	PNPLA2		1943	CNGA1
	9	LIFR		654	MTND4* LHON11778A		1299	CARD9		1944	CNGA3
	10	ATRX		655	PFKM		1300	RRM2B		1945	ICHTHYIN
	11	PMM2		656	SLC34A1		1301	PNPLA6		1946	SNCB
	12	IGKC		657	SLC34A3		1302	NPPA		1947	SHH
	13	AGT		658	SLC34A2		1303	SELP		1948	PHEX
	14	ADIPOQ		659	ARHGAP26		1304	KIAA0196		1949	DYNC2H1
	15	MAPBPIP		660	FABP2		1305	FRZB		1950	EPOR
	16	SRY		661	TNNI2		1306	PHKA1		1951	EGLN1
	17	PIK3CA		662	ABHD5		1307	GCKR		1952	MTHFD1
	18	SPR		663	FLNBA		1308	PHKA2		1953	DNAH5
	19	ITPKC		664	BLNK		1309	PDP1		1954	SH3TC2
	20	FSCN2		665	CD8A		1310	FRMD7		1955	RMRP
	21	CRBN		666	ABCB4		1311	ABCA12		1956	MGP
	22	SPTLC2		667	RBP4		1312	TP53		1957	MYBPC3
	23	SPTLC1		668	UBR1		1313	GNAS		1958	NSD1
	24	ABCD1		669	KRAS		1314	UBE2A		1959	SCN5A
	25	ABCD3		670	MLYCD		1315	CDHR1		1960	MTND2* LHON4917G
	26	PCSK1		671	BMP4		1316	PALB2		1961	TBG
	27	TCOF1		672	MBTPS2		1317	ARHGEF9		1962	PCNT
	28	ZNF41		673	ACSL4		1318	CRYGS		1963	MYO3A
	29	CYP4F22		674	ADAM9		1319	MR1		1964	FOXE1
	30	XPC		675	HR		1320	KRT3		1965	HSD17B10
	31	XPA		676	TRIM32		1321	KRT2		1966	FOXE3
	32	MUC7		677	HP		1322	KRT1		1967	TRPC6
	33	PPP2R2B		678	RPL5		1323	KRT5		1968	TREM2
	34	GC		679	TRIM37		1324	KRT4		1969	ADSL
	35	OPA3		680	G6PC3		1325	ACVR1		1970	PRSS12
	36	OPA1		681	C10ORF65		1326	IL1B		1971	MYH2
	37	GK		682	CD151		1327	KRT8		1972	MYH3
	38	TRAPPC9		683	UROC1		1328	CRYGD		1973	MRE11A
	39	ZNF674		684	CHD7		1329	KRT81		1974	MYH6
	40	ORM1		685	PTH		1330	KRT82		1975	MYH7
	41	PRPH		686	PPARBC1B		1331	TALDO1		1976	CDKL5
	42	MAF		687	INVS		1332	MASTL		1977	MYH8
	43	TSG101		688	ABHD12		1333	KRT85		1978	MYH9
	44	ATP2A1		689	NPC2		1334	CASK		1979	USF1
	45	ATP2A2		690	NPC1		1335	KRT6B		1980	TBX15
	46	ALDH3A2		691	ERMAP		1336	TSEN2		1981	ANO5
	47	EVC		692	PTS		1337	CASR		1982	TBX19
	48	ITGA6		693	NDUFAF2		1338	LFNG		1983	RANBP2
	49	ITGA7		694	RAB3GAP2		1339	ALOX12B		1984	FGD4
	50	TRHR		695	IL4R		1340	TAS2R38		1985	FGD1
	51	PDCD10		696	RAB3GAP1		1341	COCH		1986	GNB3
	52	APOA4		697	TTC8		1342	NDUFA2		1987	DLL3
	53	APOA5		698	EFHC1		1343	NDUFA1		1988	SATB2
	54	IQSEC2		699	ITPR1		1344	COMP		1989	MERTK
	55	APOA1		700	ETHE1		1345	COMT		1990	OPN1LW
	56	APOA2		701	TMEM67		1346	SALL4		1991	KEL
	57	ALK		702	IL1RN		1347	ITF122		1992	CNNM4
	58	TTR		703	MTTA		1348	SALL1		1993	PIP5K1C
	59	MTATP8		704	MTTG		1349	WAS		1994	C2ORF25
	60	SOBP		705	ABCG5		1350	TARDBP		1995	MYO9B
	61	TTN		706	MTTE		1351	DFNA5		1996	CPN1
	62	MTCYB* LHON15812A		707	MTTD		1352	MTR		1997	SLC35C1
	63	H19		708	ABCG8		1353	IL10		1998	SMN2
	64	TPRN		709	MPO		1354	IL13		1999	TGFB1
	65	MPV17		710	MTTI		1355	AGXT		2000	TGFB3
	66	COL4A6		711	MTTH		1356	WNT4		2001	PUS1
	67	COL4A5		712	HNF4A		1357	IL6		2002	DBH
	68	COL4A4		713	MTTN		1358	MED13L		2003	TGFBR1
	69	COL4A3		714	MTTM		1359	PALLD		2004	PRSS1
	70	COL4A1		715	MPI		1360	BLMH		2005	SLC5A1
	71	GRN		716	PRODH		1361	STX16		2006	SLC5A2
	72	CHST3		717	MTTR		1362	GNS		2007	PRSS2
	73	TACR3		718	MTTQ		1363	CYP19A1		2008	LGI1
	74	GARS		719	MTTP		1364	BPGM		2009	ECE1
	75	CHST6		720	MTTW		1365	BIRC4		2010	F13A1
	76	RPS6KA3		721	MTTV		1366	HBD50/HBB86 FUSION		2011	FKRP
	77	HBD137 DEL		722	SNCA		1367	AIP		2012	CASQ2
	78	KCNH2		723	LMAN1		1368	GNAT1		2013	ALX3
	79	HLCS		724	MTTY		1369	INSR		2014	ALX1
	80	NOG		725	AIFM1		1370	IL23R		2015	EVC2
	81	TOP2		726	MPZ		1371	GNE		2016	ALX4
	82	TOP1		727	MCPH1		1372	RB1CC1		2017	C20ORF7
	83	PPIB		728	NELF		1373	SPTBN2		2018	AURKA
	84	TCIRG1		729	SOST		1374	KLF11		2019	AURKC
	85	FTCD		730	ACAN		1375	TFAP2A		2020	RPI
	86	NR0B2		731	MAPK10		1376	GDF1		2021	COQ9
	87	PDGFB/COL1A1 FUSION		732	SACS		1377	TFAP2B		2022	RP1
	88	MINPP1		733	HPGD		1378	GDF6		2023	TNNT1
	89	NR0B1		734	TEK		1379	GDF5		2024	RP2
	90	FOXC1		735	FZD4		1380	GBE1		2025	GNPTG
	91	CD40LG		736	CACNB2		1381	LIPH		2026	NR4A2
	92	SMAD9		737	CACNB4		1382	NT5C3		2027	CYP21A2
	93	GHRL		738	UGT2B17		1383	SUOX		2028	GLRB
	94	SMAD4		739	NBN		1384	DPP6		2029	CARD15
	95	SMAD7		740	SRD5A3		1385	CPT1A		2030	SYNGAP1
	96	VAPB		741	SRD5A2		1386	POU3F4		2031	NDUFS8
	97	RETN		742	PHYH		1387	mtDNA		2032	MGAT2
	98	NPHP3		743	NCR3		1388	MCM6		2033	TNNT2
	99	NPHP1		744	ADA		1389	GCLM		2034	CHST14
	100	NDUFAF3		745	ATCAY		1390	MTND1* LHON4171A		2035	OTC
	101	SHROOM4		746	SOS1		1391	CYP2A6		2036	CUL4B
	102	IGF2R		747	KNCQ1		1392	AGTR2		2037	CYP2C19
	103	CTH		748	PKD1		1393	SEDL		2038	MMP8
	104	GDAP1		749	GJC2		1394	SQSTM1		2039	MMP9
	105	SLC36A2		750	IGFALS		1395	SAMHD1		2040	TGFBI
	106	GALNT3		751	PSMB8		1396	HLA-B*5801		2041	MMP2
	107	NOD2		752	ATIC		1397	AMACR		2042	MMP3
	108	ART4		753	SPG4		1398	ANO10		2043	MMP1
	109	MYLK2		754	SPG7		1399	NDUFS1		2044	SLC6A3
	110	SCN4A		755	KALRN		1400	NDUFS2		2045	SLC6A2
	111	PRKAR1A		756	NOTCH1		1401	NDUFS3		2046	ACADVL
	112	SAR1B		757	TDGF1		1402	NDUFS4		2047	SLC6A5
	113	R9AP		758	P2RX1		1403	SECISBP2		2048	SLC6A4
	114	EDA		759	GNAT2		1404	NDUFS6		2049	PCCB
	115	IRF5		760	MBL2		1405	NDUFS7		2050	PCCA
	116	TGIF		761	RBPP8		1406	C1S		2051	CHN1
	117	FAM20C		762	KCNK9		1407	A4GALT		2052	JK
	118	ATP1A3		763	HADHB		1408	AHCY		2053	CCT5
	119	ATP1A2		764	ESCO2		1409	COQ2		2054	CAV3
	120	MTND1* LHON3394C		765	HADHA		1410	TIMP3		2055	CAV1
	121	NPC1L1		766	MLH3		1411	EPX		2056	PECAM1
	122	CRTAP		767	GSTP1		1412	CTRC		2057	USH2A
	123	MTCYB* LHON15257A		768	MLH1		1413	HBD		2058	SERPINC1
	124	ABAT		769	MSX1		1414	HBB		2059	IL12RB1
	125	BIN1		770	MSX2		1415	CHMP2B		2060	ATP6AP2
	126	LOX		771	VPS13A		1416	EPO		2061	CLN6
	127	VIPAR		772	VPS13B		1417	MS4A2		2062	CLN5
	128	FMR2		773	MTND1* ADPD3397G		1418	MS4A1		2063	CLN3
	129	IFT80		774	SHOX		1419	NHLRC1		2064	NEXN
	130	DPYD		775	AP4M1		1420	BCS1L		2065	ZIC2
	131	AASS		776	TMPRSS3		1421	PPT1		2066	XK
	132	RDH5		777	ALS2		1422	WWC1		2067	ZIC3
	133	OPHN1		778	TMPRSS6		1423	CPT2		2068	BRCA1
	134	DPYS		779	CRYM		1424	DSC2		2069	MC1R
	135	LW		780	LRRC50		1425	DSC3		2070	BRCA2
	136	GFAP		781	TSC2		1426	LYZ		2071	VRK1
	137	CNTF		782	FOXN1		1427	RNASEL		2072	AQP3
	138	MTND6* MELAS14453A		783	ABCC11		1428	SOD2		2073	AQP1
	139	CD44		784	LRRK2		1429	SOD3		2074	WNK1
	140	GPR98		785	COX4I2		1430	SOD1		2075	WNK4
	141	CD40		786	TAB2		1431	ZNF365		2076	AQP9
	142	FXN		787	DSPP		1432	GRXCR1		2077	EPHX2
	143	PHOX2B		788	KLHDC8B		1433	PRF1		2078	GRM6
	144	THAP1		789	EMG1		1434	PMS1		2079	NR3C2
	145	RAB23		790	WISP3		1435	PMS2		2080	PHB
	146	CFH		791	SDHA		1436	HSD11B2		2081	TCF7L2
	147	CFI		792	SDHC		1437	ROBO3		2082	RUNX2
	148	PNP		793	SDHB		1438	ROBO2		2083	RHAG
	149	CFD		794	SDHD		1439	TLR2		2084	RUNX1
	150	MTND2* LHON5244A		795	TAP1		1440	TLR3		2085	BMPR2
	151	CFB		796	TAP2		1441	TLR1		2086	PNPO
	152	CYB5A		797	BUB1B		1442	TLR4		2087	RNF212
	153	CDKAL1		798	SUMO1		1443	TLR5		2088	DOCK8
	154	WDR72		799	SUMO4		1444	RNF6		2089	ARL13B
	155	ACP33		800	IGHG2		1445	MYO15A		2090	GRIA3
	156	AAAS		801	MOCS2		1446	HSD11B1		2091	HRAS
	157	AMHR2		802	MOCS1		1447	SLC19A2		2092	MED25
	158	HAMP		803	SBF2		1448	APP		2093	CST3
	159	SPRED1		804	L1CAM		1449	SCN3B		2094	ENAM
	160	FAM58A		805	LEF1		1450	VDR		2095	CC2D1A
	161	NQO1		806	DLG3		1451	ACADS		2096	MTND5* LHON13708A
	162	PRPF8		807	LHX3		1452	SLC7A9		2097	XRCC3
	163	CHI3L1		808	LHX4		1453	HLA-C		2098	BDNF
	164	PRPF3		809	FKBP10		1454	SLC7A7		2099	SLC9A6
	165	SAC		810	CDC73		1455	NFKBIA		2100	CLEC7A
	166	SIX5		811	HBA2		1456	NR3C1		2101	LIM2
	167	SIX6		812	PTGER2		1457	KRT9		2102	SLC9A9
	168	SAG		813	B3GALTL		1458	FLG		2103	CCM2
	169	SIX1		814	LMBRD1		1459	FAM161A		2104	SCNN1G
	170	SIX3		815	DAZL		1460	CRYGC		2105	JUP
	171	KLKR		816	NPR2		1461	UBE3A		2106	YARS
	172	RELN		817	LHB		1462	MIAT		2107	SCNN1B
	173	DKC1		818	B3GALT3		1463	SLC35A1		2108	SCNN1A
	174	PRX		819	IFNG		1464	NR5A1		2109	MSR1
	175	ZMPSTE24		820	TAS2R16		1465	RPGRIP1		2110	EPHB2
	176	TYRP1		821	SLC45A2		1466	MYD88		2111	CTLA4
	177	KRT17		822	CSF3R		1467	WVF		2112	TFR2
	178	LEFTY2		823	OCA2		1468	DLX3		2113	EHBP1
	179	CHM		824	CYP3A4		1469	EPM2A		2114	DTNBP1
	180	KLK4		825	CXCL12		1470	ACVRL1		2115	DDC
	181	MYL3		826	HCN4		1471	PGM1		2116	BTNL2
	182	PDE8B		827	MYL2		1472	LMX1B		2117	GPHN
	183	COL7A1		828	SLC30A8		1473	ABCB11		2118	LMNB2
	184	RAB27A		829	IL7R		1474	SLC26A3		2119	ANG
	185	MANBA		830	GABRG2		1475	SLC26A4		2120	ALDH4A1
	186	RFX5		831	ANO6		1476	GTF2H5		2121	ESR1
	187	AVPR2		832	NEUROD1		1477	FGF9		2122	MRPS22
	188	NRXN1		833	POLR1C		1478	FGF8		2123	PHF8
	189	CHAT		834	POLR1D		1479	SART3		2124	PHF6
	190	HSD3B7		835	PTGDR		1480	FGF3		2125	FGF23
	191	HSD3B2		836	COL3A1		1481	PMP22		2126	FGF20
	192	MTRR		837	MC4R		1482	BCAM		2127	SLC4A11
	193	SMPD1		838	IL8RA		1483	STAT1		2128	ACTC1
	194	DBT		839	PEPD		1484	SDC3		2129	C12ORF58
	195	XPNPEP2		840	JAK2		1485	HOXD13		2130	TBX3
	196	PAK3		841	JAK3		1486	HOXD10		2131	SMN1
	197	FOXP2		842	TBC1D24		1487	CHRNB1		2132	HBB A INS
	198	FOXP3		843	TNFRSF6		1488	ELOVL4		2133	TBX4
	199	GGCX		844	MED12		1489	AR		2134	TBX5
	200	IL10RA		845	GUCY2D		1490	TMEM43		2135	OPN1MW
	201	NSDHL		846	SNRNP200		1491	BEST1		2136	KCNA5
	202	RECQL2		847	CHUK		1492	XPNPEP3		2137	A2M
	203	ADRB2		848	DSP		1493	RECQL4		2138	KCNA1
	204	NUBPL		849	PPARG		1494	RPL35A		2139	NPY
	205	ZNF592		850	PPARA		1495	FOXP1		2140	OPTN
	206	PPOX		851	GLMN		1496	GNRHR		2141	FTL
	207	PINK1		852	THBD		1497	KRT86		2142	KHK
	208	MNX1		853	ING1		1498	LMBR1		2143	MCCC1
	209	PDE11A		854	PPP1R3		1499	TP63		2144	KDR
	210	LHCGR		855	PTF1A		1500	IL10RB		2145	RPS26
	211	CYP2D6		856	INS		1501	RD3		2146	RPS24
	212	TREX1		857	C8A		1502	SGCG		2147	ITIH4
	213	FLT3		858	CNGB3		1503	SGCE		2148	FOXD3
	214	PLTP		859	CD19		1504	SGCD		2149	PLA2G2A
	215	IGF2		860	MTND5* LHON13730A		1505	GP1BA		2150	MTND6* LHON14484C
	216	TCF4		861	ACP1		1506	SGCB		2151	ALDH7A1
	217	IGF1		862	SDCCAG8		1507	SGCA		2152	NDP
	218	DLD		863	GLA		1508	GP1BB		2153	RAD51C
	219	GCK		864	C8B		1509	DNAI2		2154	RNF135
	220	HLA-B*5701		865	SLC2A10		1510	NP		2155	PYGM
	221	SEPN1		866	BCOM1		1511	ALDH18A1		2156	SLC35D1
	222	TK2		867	LHFPL5		1512	ODC		2157	SURF1
	223	NLRP1		868	TLL1		1513	ICOS		2158	GPSM2
	224	CYP2R1		869	TMEM15		1514	ELN		2159	HIBCH
	225	AFP		870	HLA-B*1502		1515	QDPR		2160	PRES
	226	KRT16		871	ARIX		1516	KRT6A		2161	CHX10
	227	GJA1		872	ACAT1		1517	RDX		2162	IL1RAPL1
	228	GJA3		873	CISH		1518	FERMT3		2163	PRSS7
	229	GJA5		874	DDB2		1519	FERMT1		2164	FANCD2
	230	GJA8		875	BSG		1520	SAA1		2165	DIP2B
	231	MEF2C		876	KIF21A		1521	BCOR		2166	RCP
	232	BTD		877	RIMS1		1522	IDUA		2167	AIMP1
	233	MEF2A		878	LOX1		1523	CCL11		2168	CLCNKA
	234	TMEM216		879	PEX1		1524	GLB1		2169	DCLRE1C
	235	COX10		880	CCBE1		1525	LEP		2170	MID1
	236	PROC		881	AUH		1526	STAT5B		2171	SLC22A4
	237	COX15		882	ZNF81		1527	NKX3-2		2172	CLCNKB
	238	BTK		883	LDLR		1528	PITPNM3		2173	PDE6C
	239	EPHX1		884	HCRT		1529	DGUOK		2174	C2ORF37
	240	TMC6		885	MTTF		1530	C1NH		2175	TERC
	241	TMC1		886	CYP2C9		1531	KCTD7		2176	PTHLH
	242	AMPD3		887	IL2RA		1532	PRPH2		2177	VPS33B
	243	AMPD1		888	SLC17A8		1533	FAM83H		2178	FAH
	244	EIF2B5		889	ZFYVE26		1534	IKBKAP		2179	FAM134B
	245	TMC8		890	TPCN2		1535	GPR56		2180	SMOH
	246	EIF2B3		891	IL2RG		1536	BMP15		2181	TERT
	247	EIF2B1		892	AK2		1537	SERPINA3		2182	PTHB1
	248	MAGT1		893	AK1		1538	SERPINA6		2183	KERA
	249	RSPH9		894	IL21R		1539	PLOD2		2184	GABRD
	250	NUP62		895	EMX2		1540	PLOD3		2185	PDE6H
	251	ITGA2B		896	MTTK		1541	PLOD1		2186	AXIN2
	252	TPM3		897	MTND4* MELAS11084G		1542	NRAS		2187	TSEN34
	253	TPM2		898	CDK5RAP2		1543	DNASE1		2188	DRD4
	254	TPM1		899	MPL		1544	CAPN10		2189	DRD5
	255	PPARG2		900	PABPN1		1545	CFHR1		2190	DRD2
	256	ETFA		901	ATPAF2		1546	PXF		2191	DRD3
	257	TGFBR2		902	MYF6		1547	DNMT3B		2192	CASP8
	258	NLGN4		903	FMO3		1548	MYCN		2193	MIRN96
	259	DPAGT1		904	AVP		1549	UMOD		2194	CYP19A1/TRPM7 FUSION
	260	NTF4		905	CHMP4B		1550	PTGIS		2195	KRT18
	261	NLGN3		906	BAX		1551	ALDH6A1		2196	T
	262	TPMT		907	BSND		1552	NR2E3		2197	MAN2B1
	263	LAMA		908	RAX		1553	NPM1		2198	GLRX5
	264	FOXL2		909	CETP		1554	SHANK2		2199	MC2R
	265	ATXN8OS		910	LPIN2		1555	PFC		2200	HRPT2
	266	TSEN54		911	SLC37A4		1556	GFI1		2201	CCDC28B
	267	AGPS		912	LPIN1		1557	PLEKHM1		2202	AKT1
	268	KIAA1279		913	GJB1		1558	MXI1		2203	AKT2
	269	C16ORF57		914	GJB3		1559	RHCE		2204	OAT
	270	TJP2		915	GJB2		1560	RNF168		2205	BBS12
	271	MFN2		916	GJB4		1561	AKR1D1		2206	UPB1
	272	ITGB2		917	MTCO1* AISA6742C		1562	UCP2		2207	NKX2-1
	273	SH3PXD2B		918	KLF6		1563	BRAF		2208	NKX2-6
	274	ITM2B		919	CERKL		1564	PCSK9		2209	NKX2-5
	275	PCBD1		920	KLF1		1565	ESPN		2210	ITCH
	276	AGRP		921	IDH2		1566	PRKAG3		2211	ATP2B2
	277	AGRN		922	ATP6V1B1		1567	PRKAG2		2212	MTND2* LHON4640A
	278	PITX2		923	SLC24A4		1568	MEN1		2213	GRK1
	279	PITX3		924	SLC24A5		1569	JPH3		2214	OAS1
	280	SMOC1		925	BFSP2		1570	TTID		2215	SIAE
	281	PITX1		926	RECQL3		1571	SEMA4A		2216	CAPN3
	282	SMARCA4		927	FBN1		1572	TYK2		2217	MYC
	283	APOA1/APOC3 FUSION		928	TPH2		1573	HPSE2		2218	COG8
	284	AXIN1		929	STS		1574	LEMD3		2219	MTM1
	285	POR		930	TRIP11		1575	TAT		2220	COG1
	286	ZNF9		931	MMP20		1576	MTCO3* LHON9804A		2221	CHRNG
	287	TOR1A		932	P2RY5		1577	ALMS1		2222	COG7
	288	ZAP70		933	POU1F1		1578	CXORF5		2223	COG5
	289	RAC2		934	KCNQ10T1		1579	SP110		2224	COG4
	290	ST3GAL5		935	BAAT		1580	SCN4B		2225	KLHL7
	291	OPN1MW AND OPN1LW		936	SCN1B		1581	ARHGEF10		2226	IGHMBP2
	292	SBDS		937	SCN1A		1582	STK11		2227	ANKK1
	293	C2ORF86		938	CYP11B2		1583	OPN1SW		2228	SERPINB6
	294	GALNS		939	CYP11B1		1584	SLITRK1		2229	KCNMB1
	295	FCGR2A		940	FUCA1		1585	ALOXE3		2230	POLG
	296	VCP		941	SLC1A3		1586	GIF		2231	CX3CR1
	297	APOE		942	TGM1		1587	SNCAIP		2232	SLC4A4
	298	GCGR		943	GRHPR		1588	LRP6		2233	CHRND
	299	NPSR1		944	TGM5		1589	D2HGDH		2234	HYAL1
	300	CYP7B1		945	SFTPB		1590	PTEN		2235	MTCO1
	301	UBE1		946	SFTPC		1591	ANGPTL4		2236	ATP8B1
	302	AIRE		947	SPTB		1592	ANGPTL3		2237	HCF2
	303	SLC16A1		948	GAMT		1593	MTND6* LDYT14596A		2238	CFTR
	304	CALCR		949	IKBKG		1594	ACTA2		2239	HESX1
	305	SLC16A2		950	FCGR1A		1595	MTCYB		2240	DES
	306	SCGB3A2		951	FOXI1		1596	ACTA1		2241	ST14
	307	CRB1		952	LOC387715		1597	MMP13		2242	PLP1
	308	BCKDHB		953	ACE		1598	CDKN1C		2243	AANAT
	309	CANT1		954	DYM		1599	CDKN1B		2244	AMH
	310	BCKDHA		955	TSFM		1600	CDKN1A		2245	AMN
	311	PTCH2		956	ADRA2A		1601	LGR8		2246	TNXB
	312	CALCA		957	ADRA2C		1602	MLL2		2247	RP9
	313	PTCH1		958	FADD		1603	PRG4		2248	HTR2A
	314	TUFM		959	MKKS		1604	SETBP1		2249	HTR2C
	315	CD36		960	MTMR2		1605	EDNRA		2250	NEUROG3
	316	UQCRQ		961	WT1		1606	EDNRB		2251	AMT
	317	PAH		962	CDKN2A		1607	DNAI1		2252	LZTS1
	318	APCDD1		963	BARD1		1608	STX11		2253	SMC1A
	319	TXNDC3		964	TPO		1609	CYP11A1		2254	SLC22A5
	320	UQCRB		965	SMARCAL1		1610	APOB		2255	SPATA16
	321	TOPORS		966	CABC1		1611	MIR2861		2256	NDUFV2
	322	DCN		967	PHGDH		1612	APOH		2257	EFEMP1
	323	EP300		968	SNAI2		1613	NF2		2258	VCL
	324	SPG20		969	HRG		1614	NF1		2259	EFEMP2
	325	CACNA1A		970	JAG1		1615	ZNF513		2260	BCKHDB
	326	CACNA1C		971	FN1		1616	HNMT		2261	BSCL2
	327	THRB		972	SLC2A4		1617	EDARADD		2262	IVD
	328	DCC		973	SLC2A2		1618	TMEM127		2263	HADH
	329	CACNA1F		974	SLC2A1		1619	FRAS1		2264	PEX3
	330	SRPX2		975	RHO		1620	TSPYL1		2265	PEX2
	331	WDR62		976	ASIP		1621	KCNK18		2266	PEX5
	332	GLO1		977	RHD		1622	KCNQ4		2267	PEX7
	333	CACNA1S		978	CCL2		1623	KCNQ2		2268	PEX6
	334	CYP27B1		979	NOBOX		1624	KCNQ3		2269	POMGNT1
	335	FLCN		980	CCL5		1625	KCNQ1		2270	BEAN
	336	PNKP		981	NOTCH3		1626	MSTN		2271	SLC19A3
	337	HOXD4		982	COLQ		1627	MMACHC		2272	RBM20
	338	CLCN2		983	NOS2A		1628	VEGFA		2273	RBM28
	339	CLCN1		984	VANGL2		1629	BLK		2274	NCF2
	340	CDH23		985	AMELX		1630	BLOC1S3		2275	NCF1
	341	CLCN7		986	ADAMTSL2		1631	SLC39A4		2276	CLDN16
	342	CLCN5		987	HCCS		1632	LMRB1		2277	CLDN14
	343	SLC25A4		988	GFER		1633	MTCO3* LHON9438A		2278	CLDN19
	344	PER2		989	ADAMTSL4		1634	CABP4		2279	NEB
	345	HMGCR		990	GNAI2		1635	TCN2		2280	EPHA2
	346	GNPAT		991	TULP1		1636	ATXN8		2281	GNASAS
	347	MTPAP		992	DISC1		1637	ATXN7		2282	MUTYH
	348	CD3Z		993	EN2		1638	VWF		2283	LOXHD1
	349	KIF5A		994	TACSTD2		1639	ATXN2		2284	ME2
	350	PTPN11		995	SLC46A1		1640	ATXN3		2285	SLC5A5
	351	PQBP1		996	ENG		1641	ATXN1		2286	HFE
	352	MASP2		997	HEMB		1642	MYH11		2287	GAD1
	353	PTPN14		998	CA12		1643	MYH14		2288	GCS1
	354	IHH		999	F12		1644	SAT1		2289	GPR143
	355	CD3D		1000	F10		1645	PPP2R1B		2290	OPN1LW AND OPN1MW
	356	CD3E		1001	F11		1646	RET		2291	CITED2
	357	CD3G		1002	EPAS1		1647	REN		2292	FGF10
	358	TECTA		1003	ATP6V0A4		1648	AKAP10		2293	FGF14
	359	KNG1		1004	ATP6V0A2		1649	CDH15		2294	TBXA2R
	360	DMD		1005	PCDH15		1650	COL2A1		2295	POMP
	361	FAM123B		1006	PCDH19		1651	HTRA1		2296	MTHFR
	362	HSPG2		1007	GUCA1A		1652	HTRA2		2297	COL9A2
	363	LARGE		1008	CREBBP		1653	TSC1		2298	PDSS2
	364	CD209		1009	GUCA1B		1654	HMBS		2299	PDSS1
	365	IFNGR1		1010	KRT75		1655	SMC3		2300	COL9A1
	366	IFNGR2		1011	KRT74		1656	P2RY12		2301	CC2D2A
	367	NDRG1		1012	SERPINA10		1657	ALAS2		2302	UNC13D
	368	KL		1013	TMEM126A		1658	BRWD3		2303	DTNA
	369	ACADL		1014	NODAL		1659	ROM1		2304	ACHE
	370	ACADM		1015	ATM		1660	LEPR		2305	SYNE2
	371	CD207		1016	STXBP1		1661	CPOX		2306	PRB3
	372	EGR2		1017	SLC22A1L		1662	LTA		2307	TNFRSF13B
	373	XDH		1018	STXBP2		1663	ALG11		2308	TNFRSF13C
	374	MSMB		1019	ATR		1664	ALG12		2309	TRPS1
	375	TMEM70		1020	BRIP1		1665	BMPR1A		2310	SEMA3E
	376	CHEK2		1021	FLT4		1666	MAP2K1		2311	SETX
	377	AT3		1022	INF2		1667	SI		2312	RIN2
	378	CISD2		1023	OSTM1		1668	TBP		2313	MET
	379	UMPS		1024	CYP1B1		1669	COL10A1		2314	WWOX
	380	SLC39A13		1025	VKORC1		1670	LYK5		2315	UCHL1
	381	PAX4		1026	MTTT		1671	ANKH		2316	RPS10
	382	PAX6		1027	FANCG		1672	EGFR		2317	RPS17
	383	PAX3		1028	FANCF		1673	IGF1R		2318	EIF2B2
	384	PAX2		1029	FANCE		1674	CAT		2319	FOXG1
	385	PTPN1		1030	HBD22/HBB50 FUSION		1675	AHSG		2320	HPRT
	386	PAX9		1031	FANCC		1676	AP1S2		2321	ARL6
	387	PAX8		1032	FANCB		1677	GYG1		2322	VHL
	388	PROK2		1033	FANCA		1678	RS1		2323	CNTNAP2
	389	DDR2		1034	FANCM		1679	CYP27A1		2324	LEPRE1
	390	ACAD9		1035	FANCL		1680	DIAPH2		2325	PAPSS2
	391	SLC3A1		1036	FANCI		1681	TWIST1		2326	GRHL2
	392	CYP2E1		1037	F13B		1682	ATP13A2		2327	SLC9A3R1
	393	BAG3		1038	CART		1683	IMPDH1		2328	GCLC
	394	SH2D1A		1039	IL6R		1684	IMPDH2		2329	OSMR
	395	MSRB3		1040	ENO3		1685	HNF1B		2330	TH
	396	NTRK1		1041	SYCP3		1686	RAI1		2331	TF
	397	RPS7		1042	COL17A1		1687	HNF1A		2332	TG
	398	ADAMTS10		1043	ALOX5		1688	CXCR4		2333	MECP2
	399	ADAMTS13		1044	GRIK2		1689	PROMOTER DEL		2334	KCNJ13
	400	PLCE1		1045	ACOX1		1690	PRKRA		2335	TYMP
	401	ADAMTS17		1046	SLC22A12		1691	CLRN1		2336	SNTA1
	402	CD79B		1047	IRS2		1692	CRYBB2		2337	KCNJ10
	403	HMCN1		1048	CDK4		1693	CRYBB3		2338	NAGS
	404	CD79A		1049	HOXA2		1694	CRYBB1		2339	KCNJ18
	405	ZEB1		1050	HOXA1		1695	SEPSECS		2340	TNF
	406	HOXA13		1051	SGSH		1696	TTBK2		2341	MCOLN1
	407	HOXA11		1052	IGLL1		1697	ARSE		2342	NAGA
	408	C9		1053	GLRA1		1698	CA8		2343	RASA1
	409	PSMA6		1054	DM		1699	ARSA		2344	ACTN3
	410	OBSL1		1055	MSH2		1700	ARSB		2345	ACTN2
	411	DSG2		1056	MSH3		1701	HEXA		2346	SLC40A1
	412	C2		1057	MSH6		1702	KCR1		2347	PTPRQ
	413	DSG1		1058	CYP17A1		1703	CA1		2348	ACTN4
	414	C7		1059	CD320		1704	HEXB		2349	TINF2
	415	C6		1060	ELAC2		1705	CA4		2350	PDE6B
	416	C5		1061	FUT6		1706	ANK1		2351	C1QTNF5
	417	GALT		1062	ATG16L1		1707	ANK2		2352	MLC1
	418	SRC		1063	HSPD1		1708	FUT3		2353	PTPRC
	419	HMGCS2		1064	SCN2A		1709	FUT2		2354	MYO7A
	420	PDHA1		1065	NFKBIL1		1710	FUT1		2355	PTPRJ
	421	ERCC4		1066	USH1C		1711	CHRNE		2356	POLG2
	422	GALE		1067	USH1G		1712	PDGRL		2357	IFNAR2
	423	GALC		1068	DNAJC19		1713	GHR		2358	FKBP5
	424	ATXN10		1069	PRKCH		1714	TUSC3		2359	RARS2
	425	LGALS2		1070	MATN3		1715	RLBP1		2360	SLC27A4
	426	CP		1071	RAXL1		1716	RPGR		2361	GDF3
	427	GNAS1		1072	DHH		1717	PDGFRA		2362	TYROBP
	428	TCAP		1073	PRKCG		1718	HYLS1		2363	GNPTAB
	429	KCNJ2		1074	COL9A3		1719	MIF		2364	RTN4R
	430	KCNJ1		1075	CES1		1720	TNNC1		2365	IRAK3
	431	KCNJ5		1076	KBTBD13		1721	MTND1* LHON4160C		2366	BANK1
	432	EIF2AK3		1077	KRIT1		1722	MIP		2367	KIAA0415
	433	TAPBP		1078	UCP1		1723	PYCR1		2368	IRAK4
	434	ADRB1		1079	LMNA		1724	FBLN5		2369	SLC6A8
	435	HLA-B27		1080	UCP3		1725	CYP3A5		2370	PLEC1
	436	ADRB3		1081	SLC6A20		1726	ADAMTS2		2371	DIAPH1
	437	COL1A2		1082	SPG11		1727	ARHGEF6		2372	DYSF
	438	AGPAT2		1083	NRL		1728	WNT10A		2373	CYP2C8
	439	COL1A1		1084	GPX1		1729	WNT10B		2374	DMP1
	440	MTATP6		1085	RAPSN		1730	PROKR2		2375	APRT
	441	OCRL		1086	ITPA		1731	SC5DL		2376	ZFYVE27
	442	TMPO		1087	FLVCR2		1732	CDH1		2377	GATA4
	443	FCGR3A		1088	FLVCR1		1733	CDH3		2378	GYPC
	444	ECM1		1089	ACTG1		1734	RP1L1		2379	GYPD
	445	LOR		1090	ADD1		1735	EIF2B4		2380	GATA3
	446	MPDU1		1091	MFRP		1736	LIPA		2381	GATA1
	447	SOX3		1092	TBX21		1737	LIPC		2382	L2HGDH
	448	FMR1		1093	TBX20		1738	MTCO1* LHON7444A		2383	CCND1
	449	PEX10		1094	TBX22		1739	CENPJ		2384	GM2A
	450	PEX13		1095	TACO1		1740	LIPI		2385	SNAP29
	451	PEX12		1096	TPI1		1741	STRA6		2386	CEP290
	452	PEX14		1097	SORT1-TBS1		1742	LDB3		2387	F8
	453	GCDH		1098	PPP1R3A		1743	CLCF1		2388	SLC17A5
	454	PEX16		1099	CNGB1		1744	PROM1		2389	CSRP3
	455	AP3B1		1100	PRPF31		1745	PAFAH1B1		2390	TBCE
	456	PRICKLE1		1101	PLA2G6		1746	NHEJ1		2391	RFXANK
	457	GCNT2		1102	PLA2G7		1747	TRMU		2392	TNFSF11
	458	TAC3		1103	RIL		1748	PYY		2393	PDE6G
	459	CATSPER1		1104	MARVELD2		1749	GH1		2394	ACVR1B
	460	MTTL1		1105	TRPV4		1750	SCARB2		2395	ALB
	461	MTTL2		1106	MTND6* LDYT14459A		1751	SCARB1		2396	UROS
	462	SLC16A12		1107	ERBB2		1752	KAL1		2397	UROD
	463	EYA4		1108	ERBB3		1753	CYLD		2398	CRYBA1
	464	SPINK5		1109	CTSK		1754	ACY1		2399	SERPINE1
	465	EYA1		1110	HAL		1755	ACTB		2400	CRYBA4
	466	RGS9		1111	TBXAS1		1756	WNT7A		2401	XIST
	467	SPINK1		1112	PEX26		1757	GHRHR		2402	TNNT3
	468	PIGA		1113	CTSA		1758	LITAF		2403	PANK2
	469	SMARCB1		1114	CTSC		1759	PROS1		2404	SOX10
	470	LOXL1		1115	CTSD		1760	SEC63		2405	KCNMA1
	471	PIGM		1116	TRPM4		1761	CNTN1		2406	SOX17
	472	PIGR		1117	RPL11		1762	HDC		2407	C4A
	473	EPCAM		1118	FGFR4		1763	UNC93B1		2408	SSTR5
	474	HPD		1119	FGFR2		1764	LAMB3		2409	OPCML
	475	ALPP		1120	FGFR3		1765	LAMB2		2410	MTND3
	476	CEBPE		1121	FGFR1		1766	ATP7A		2411	C7ORF11
	477	CACNA1H		1122	PI		1767	ATP7B		2412	C7ORF10
	478	PKP1		1123	INPP5E		1768	WNT3		2413	MC3R
	479	FOXC2		1124	FREM2		1769	BMD		2414	IQCB1
	480	EBP		1125	FREM1		1770	NEK1		2415	GDI1
	481	RDH12		1126	SYP		1771	ADAR		2416	MCCC2
	482	KANK1		1127	EMD		1772	HSPB1		2417	FTO
	483	COL6A1		1128	RGR		1773	NEK8		2418	ZDHHC9
	484	COL6A3		1129	DUOX2		1774	GATM		2419	GFM1
	485	PSAP		1130	EXT1		1775	CYBA		2420	CFC1
	486	SLC26A2		1131	XYLT2		1776	TNFRSF11A		2421	STIM1
	487	CBL		1132	XYLT1		1777	TNFRSF11B		2422	LMF1
	488	WDR35		1133	EYS		1778	CTNS		2423	ANTXR1
	489	CBS		1134	LPL		1779	DHCR24		2424	ANTXR2
	490	POMC		1135	KIRREL3		1780	CHRNA5		2425	SOX18
	491	KRT14		1136	FGFR3/IGH FUSION		1781	MCC		2426	CYCS
	492	KRT13		1137	LPA		1782	LCA5		2427	MAP2K2
	493	KRT12		1138	MTND1* LHON4216C		1783	NOTCH2		2428	BMPR1B
	494	KRT10		1139	C1QC		1784	AICDA		2429	USP9Y
	495	FLNA		1140	C1QB		1785	ADH1C		2430	PRPS1
	496	FLNB		1141	C1QA		1786	ADH1B		2431	DFNB59
	497	FLNC		1142	VIM		1787	LMRBD1		2432	GPD2
	498	HES7		1143	MAMLD1		1788	MCP		2433	TEAD1
	499	HBD1-12 /HBB22-50 /HBD87-146		1144	ZFAT1		1789	MUSK		2434	PTPN22
	500	GIGYF2		1145	MMAA		1790	HSF4		2435	WRD36
	501	NPHS1		1146	ALDH5A1		1791	CRLF1		2436	NEFL
	502	SMS		1147	WFS1		1792	CHRNA3		2437	CHIT1
	503	SPTA1		1148	TYR		1793	APOC2		2438	NEFH
	504	TNFRSF10B		1149	ALG8		1794	APOC3		2439	GAN
	505	VCAN		1150	ALG9		1795	ATP2C1		2440	NIPBL
	506	PRKCSH		1151	STAR		1796	MTCO1* AISA6721C		2441	SERPINI1
	507	SLC4A1		1152	FUS		1797	RSPH4A		2442	GAA
	508	HGSNAT		1153	DARC		1798	BHLHE41		2443	NPHP4
	509	FH		1154	ALG2		1799	PARK7		2444	HSPB3
	510	MCOS2		1155	ALG3		1800	MTND4		2445	ESRRB
	511	DCTN1		1156	ALG1		1801	PARK2		2446	COL18A1
	512	RNASET2		1157	ALG6		1802	POU6F2		2447	CYP4V2
	513	POLH		1158	NOS3		1803	GP9		2448	HSPB8
	514	PKLR		1159	SLC29A3		1804	GUSB		2449	ZNF750
	515	NDUFV1		1160	WHRN		1805	HLA-DPB1		2450	SUCLG1
	516	ASPA		1161	COX6B1		1806	SEPINE1		2451	ALDOA
	517	ASPM		1162	LTBP2		1807	SIL1		2452	ALDOB
	518	ASPN		1163	SLC11A2		1808	C10ORF2		2453	MET807THR
	519	RBM10		1164	TIRAP		1809	GPA		2454	ARX
	520	ZEB2		1165	CEL		1810	ETFDH		2455	FSHB
	521	LAMA2		1166	INSL3		1811	MTCO1* COX6480A		2456	PON1
	522	LAMA3		1167	FTSJ1		1812	SLC25A22		2457	ZNF711
	523	DCX		1168	FIG4		1813	SLC25A20		2458	PON2
	524	NAT2		1169	CLDN1		1814	GPT		2459	PSAT1
	525	NAT1		1170	PHKG2		1815	FAAH		2460	ABCC8
	526	OPRM1		1171	FKTN		1816	MDM2		2461	ABCC9
	527	ALDH9A1		1172	ORAI1		1817	ROR2		2462	MAPT
	528	MVK		1173	JAM3		1818	GMPR		2463	ARH
	529	F2		1174	FBN2		1819	PLA2G4A		2464	ABCC6
	530	CUL7		1175	RAG2		1820	RSPO1		2465	ABCC2
	531	F5		1176	RAG1		1821	HJV		2466	KCNE2
	532	TRIOBP		1177	BFSP1		1822	RSPO4		2467	KCNE3
	533	F7		1178	TUBB2B		1823	DHODH		2468	GSS
	534	UBIAD1		1179	IRF1		1824	KIT		2469	KCNE1
	535	F9		1180	RNASEH2A		1825	EDAR		2470	DNAH11
	536	SUCLA2		1181	IRF6		1826	MYO5B		2471	DHCR7
	537	C1GALT1C1		1182	RNASEH2C		1827	MYO5A		2472	CASP10
	538	MTND6		1183	RNASEH2B		1828	KCNV2		2473	CASP12
	539	ABCA4		1184	CD96		1829	RFX6		2474	AFG3L2
	540	MTND5		1185	MAOA		1830	PLCB1		2475	CHRNA2
	541	MTND2		1186	PDX1		1831	PIKFYVE		2476	SCO2
	542	ABCA3		1187	ETFB		1832	TSHB		2477	SCO1
	543	HBD87/HBB116 FUSION		1188	MUT		1833	CRX		2478	DYX1C1
	544	ABCA1		1189	EFNB1		1834	TSHR		2479	CD247
	545	RFT1		1190	HDAC4		1835	JARID1C		2480	KITLG
	546	CLN8		1191	HTN3		1836	SDHAF1		2481	GSN
	547	NTE		1192	CCDC50		1837	SDHAF2		2482	SPINT2
	548	GCH1		1193	AHI1		1838	SUMF1		2483	RYR1
	549	NGFB		1194	ZFHX3		1839	GLDC		2484	RYR2
	550	KCNC3		1195	CSF2RA		1840	EGF		2485	FOXRED1
	551	TMIE		1196	PGAM2		1841	MKS1		2486	LIG4
	552	CTNNB1		1197	SH3BP2		1842	PC		2487	CSNK1D
	553	MITF		1198	ITIH1		1843	KISS1R		2488	LCRB
	554	CFHR3		1199	MESP2		1844	B4GALT1		2489	SFTPA2
	555	MYOC		1200	GABRA1		1845	TRPM6		2490	LIG1
	556	AQP2		1201	CBX2		1846	TRPM7		2491	SFTPA1
	557	TM4SF2		1202	FECH		1847	TRPM1		2492	EDN1
	558	FBP1		1203	GABRA2		1848	B4GALT7		2493	EDN3
	559	HMGCL		1204	ASS		1849	PGK1		2494	ISCU
	560	HTT		1205	NLRP7		1850	FCN3		2495	APC
	561	PROP1		1206	FASTKD2		1851	MTND1		2496	HK1
	562	NHS		1207	ZBTB16		1852	GNRH1		2497	ENPP1
	563	SEPS1		1208	NLRP3		1853	TUBB3		2498	MYO1A
	564	RPGRIP1L		1209	PSEN2		1854	TUBB1		2499	CTDP1
	565	HSD17B3		1210	PSEN1		1855	HERC2		2500	TDP1
	566	HSD17B4		1211	GBA		1856	GJB6		2501	CACNA2D4
	567	APOL1		1212	LRAT		1857	APTX		2502	SLC2A9
	568	NOS1		1213	LYST		1858	CR2		2503	CIRH1A
	569	ITGB3		1214	TNFSF6		1859	LCT		2504	GSBS
	570	LTBP4		1215	ASL		1860	CR1		2505	CRYAB
	571	LTBP3		1216	ACVR2B		1861	IMPG2		2506	HBG2
	572	ITGB4		1217	RRAS2		1862	GALK1		2507	HBG1
	573	KTU		1218	CSTB		1863	TNFRSF1A		2508	CD2AP
	574	SCN8A		1219	C6ORF66		1864	OTOA		2509	MEFV
	575	ABO		1220	NAGLU		1865	SLURP1		2510	TBX1
	576	MTND1* LHON3460G-A		1221	ASCL1		1866	CA2		2511	MTND1* LHON4136G
	577	YARS2		1222	COL5A2		1867	OTOF		2512	GABABR2
	578	ATN1		1223	COL5A1		1868	DHDPSL		2513	CPS1
	579	MTND6* LHON14482A		1224	LAMP2		1869	STRC		2514	KCNJ11
	580	SUFU		1225	ACADSB		1870	GPD1L		2515	ICK
	581	HGF		1226	UNG		1871	AGTR1		2516	AIPL1
	582	MCFD2		1227	IGF2BP2		1872	SYN1		2517	GLIS2
	583	HGD		1228	ITK		1873	PTH1R		2518	GLIS3
	584	IGHM		1229	KIF1B		1874	TGFBI; ARG124SER		2519	FBXO7
	585	MTTS1		1230	ALDH2		1875	CDAN1		2520	LRPPRC
	586	MTRNR2		1231	KIR3DS +/- HLA-B Bw4-80ILE		1876	LAMC2		2521	H6PD
	587	MTRNR1		1232	SHOC2		1877	CCR2		2522	FA2H
	588	DDX11		1233	RAD51		1878	DARS2		2523	C2ORF71
	589	MTND6* LHON14495G		1234	RAD50		1879	CCR5		2524	GLUL
	590	MYO6		1235	NEU1		1880	CDSN		2525	BCHE
	591	PRCD		1236	POU4F3		1881	PSTPIP1		2526	DLAT
	592	MBD5		1237	ARHGAP9		1882	RAF1		2527	DNM2
	593	MAD1L1		1238	ERCC8		1883	EHMT1		2528	PSENEN
	594	ZNF469		1239	MTTS2		1884	STAT3		2529	SLC25A38
	595	FAM126A		1240	HABP2		1885	SEC23A		2530	PDHX
	596	MLPH		1241	ERCC1		1886	SEC23B		2531	TUBA1A
	597	COL11A1		1242	ERCC2		1887	CD81		2532	THBS2
	598	COL11A2		1243	ERCC3		1888	CHRNB2		2533	OTX2
	599	ZFPM2		1244	LCAT		1889	STOX1		2534	PVRL1
	600	TSPAN12		1245	ERCC5		1890	ICAM1		2535	PVRL4
	601	HUWE1		1246	ERCC6		1891	DPM3		2536	PDHB
	602	MAT1A		1247	SCN9A		1892	DPM1		2537	SAMD9
	603	HPS5		1248	CD244		1893	NDUFA11		2538	CRYAA
	604	HPS4		1249	MRPS16		1894	IGBP1		2539	TRKB
	605	HPS6		1250	SOX9		1895	PDYN		2540	SLC10A2
	606	HPS1		1251	NLRP12		1896	SCP2		2541	GYS1
	607	PKP2		1252	SOX2		1897	LRTOMT		2542	GYS2
	608	SLC25A19		1253	LRRC8A		1898	NOLA3		2543	NPHS2
	609	SLC25A15		1254	CILP		1899	NOLA2		2544	PKHD1
	610	GCM2		1255	CEBPA		1900	AARS		2545	SCGB1A1
	611	SLC25A13		1256	ASAH1		1901	LMNB1		2546	RFXAP
	612	SLC25A12		1257	RAD54B		1902	OCLN		2547	MMAB
	613	LBR		1258	RAD54L		1903	GABRB3		2548	TAF1
	614	HLA-DRB1*1101		1259	UNC119		1904	LRP2		2549	ETV6
	615	SLC12A6		1260	PHKB		1905	PORCN		2550	ARG1
	616	SLC12A1		1261	ABCB1		1906	VSX1		2551	G6PD
	617	FOXF1		1262	ABCB7		1907	GALNT12		2552	HMOX1
	618	SLC12A3		1263	TNNI3		1908	LRP4		2553	POMT1
	619	NDUFA13		1264	MED17		1909	LRP5		2554	POMT2
	620	FGG		1265	TTPA		1910	LRP8		2555	GCSH
	621	MTND1* LHON3733G-A		1266	MFSD8		1911	PLG		2556	TUBA8
	622	FGA		1267	KLKB1		1912	ACAD8		2557	ALAD
	623	FGB		1268	TPP1		1913	SCYL1BP1		2558	POF1B
	624	EXT2		1269	CYBB		1914	PLN		2559	RPE65
	625	FCGR2B		1270	COL8A2		1915	NCSTN		2560	FIGLA
	626	IDS		1271	PDGFB		1916	CEP152		2561	THPO
	627	IYD		1272	CUBN		1917	DICER1		2562	GLI2
	628	C8ORF38		1273	MTND4L		1918	PSPH		2563	GLI3
	629	ABL1		1274	PLAU		1919	CCKAR		2564	RPIA
	630	CYB5R3		1275	GPC3		1920	GLUD1		2565	DOK7
	631	VLDLR		1276	CFL2		1921	SLC6A16		2566	FSHR
	632	SHANK3		1277	GPC6		1922	OXCT1		2567	MCEE
	633	SLC6A19		1278	SERPINH1		1923	DSG4		2568	GLE1
	634	BCL10		1279	SELL		1924	HMX1		2569	LDHA
	635	FHL1		1280	PLEKHG4		1925	KARS		2570	LDHB
	636	MTCO2		1281	PLEKHG5		1926	BBS2		2571	GDNF
	637	MTCO3		1282	BBS1		1927	RAB39B		2572	SERPINF2
	638	SPTAN1		1283	SELE		1928	CD55		2573	GHSR
	639	REEP1		1284	SLC11A1		1929	CD59		2574	SPATA7
	640	DLC1		1285	BBS5		1930	HAX1		2575	FOLR1
	641	PDCD1		1286	BBS4		1931	IL12B		2576	UPK3A
	642	CRELD1		1287	BBS7		1932	SLC33A1		2577	ARFGEF2
	643	CHRNA4		1288	ZFP57		1933	SLC25A3		2578	MTMR14
	644	C3		1289	PTRF		1934	UGT1A1
	645	CHRNA1		1290	DNM1L		1935	XBP1
