# Supplementary material for: Large-scale transcriptome sequencing and gene analyses in the crab-eating macaque (Macaca fascicularis) for biomedical research
Source: BMC Genomics. 2012 May 4;13:163. doi: 10.1186/1471-2164-13-163 (PMC3496626; doi:10.1186/1471-2164-13-163)
Supplement: Additional file 2 — Figure S1. Flowchart for bioinformatic analysis. Figure S2. Length distribution of crab-eating macaque isotigs. For the analysis of length distribution, clustered and unclustered isotigs were analyzed. Figure S3. Manual selection method for TE-derived AS events. [file 1471-2164-13-163-S2.zip › S_T7_The list of OMIM genes covered by crab-eating macaque..xlsx]

## Sheet: Sheet1
	Supplementary Table 8. The list of OMIM genes covered by crab-eating macaque.
	No.	Gene		No.	Gene		No.	Gene		No.	Gene
	1	MPV17		485	CAPN10		969	BRCA1		1453	SUCLA2
	2	CYP2C8		486	COQ9		970	NAT1		1454	NRAS
	3	UQCRQ		487	GSS		971	EGLN1		1455	DGUOK
	4	CD3D		488	SMC1A		972	SLC25A15		1456	CFH
	5	CASP10		489	SERPINB6		973	SCN5A		1457	TNNT3
	6	ACADSB		490	TMEM127		974	KLF6		1458	F9
	7	ZNF711		491	FLVCR2		975	HOXD4		1459	OPN1SW
	8	POR		492	TMEM216		976	TNFRSF13B		1460	IGF2
	9	ALPP		493	PRODH		977	NOS3		1461	PGK1
	10	YARS2		494	TRPM4		978	RBM10		1462	EFNB1
	11	CNNM4		495	POMP		979	IGLL1		1463	TEK
	12	TRPM1		496	SPTLC1		980	HPS4		1464	BCOR
	13	RPIA		497	ALG11		981	CTSK		1465	ZNF41
	14	ANO10		498	COG4		982	CTSD		1466	ADSL
	15	PEX1		499	CSF3R		983	PSMA6		1467	PARK7
	16	SCN4A		500	TUSC3		984	CANT1		1468	PRSS1
	17	SCN3B		501	MR1		985	APP		1469	SOX9
	18	SLC19A3		502	CEP152		986	POLR1D		1470	SGSH
	19	SPG11		503	MATR3		987	SCNN1A		1471	NSD1
	20	XPNPEP2		504	UROD		988	IVD		1472	SCO1
	21	SCN2A		505	SCP2		989	TPI1		1473	COX10
	22	MLC1		506	DOCK8		990	RUNX2		1474	MCCC2
	23	MYO6		507	IL21R		991	FTO		1475	PTPN1
	24	OCLN		508	DTNBP1		992	NDUFS3		1476	TBX1
	25	MYH11		509	ENO3		993	STXBP1		1477	COX4I2
	26	MLH3		510	BRIP1		994	CEBPA		1478	TUBA1A
	27	SYN1		511	SOX10		995	MYH9		1479	CRTAP
	28	ALG8		512	ADAR		996	USH1C		1480	RAD51C
	29	HSD17B10		513	MSRB3		997	SNCA		1481	PSTPIP1
	30	XDH		514	TNFRSF1A		998	IGFALS		1482	PDGFRA
	31	ALG2		515	PTPN22		999	SLC25A12		1483	GATA4
	32	PRPF8		516	TUBA8		1000	C2		1484	EYA1
	33	DLD		517	ADAMTS2		1001	TIMM8A		1485	XBP1
	34	CYP17A1		518	NUP62		1002	MMP1		1486	FUT2
	35	CD40		519	MEF2C		1003	ZIC2		1487	FUT1
	36	HTT		520	RSPH9		1004	FZD4		1488	MBL2
	37	TRPS1		521	ASPN		1005	TNFRSF11A		1489	AGXT
	38	CFTR		522	VIPAR		1006	CCL5		1490	SLC25A13
	39	PVRL1		523	KLHDC8B		1007	PDCD10		1491	LRRK2
	40	GP1BB		524	RNF168		1008	CCL11		1492	ERCC6
	41	GLMN		525	SAMD9		1009	SLC6A4		1493	LGI1
	42	CD79B		526	CYCS		1010	CD8A		1494	ATXN2
	43	CD79A		527	SEMA4A		1011	SH3BP2		1495	UROS
	44	COL5A2		528	VANGL2		1012	WFS1		1496	SLC26A3
	45	RSPO1		529	SLC24A4		1013	PROM1		1497	DNM1L
	46	GSN		530	GABRB3		1014	C1S		1498	ORAI1
	47	COL5A1		531	MID1		1015	TNNI2		1499	KLHL7
	48	ANGPTL4		532	SLC25A22		1016	GTF2H5		1500	GRHL2
	49	SHOX		533	PNPLA2		1017	HPGD		1501	SLC19A2
	50	VWF		534	EDA		1018	CACNB4		1502	ANKH
	51	KLK4		535	SMPD1		1019	OPA1		1503	GNPAT
	52	F10		536	SDHAF2		1020	ANTXR2		1504	SLC17A5
	53	CLEC7A		537	GCNT2		1021	FKBP5		1505	TGFBI
	54	ACHE		538	MED13L		1022	GPR56		1506	POLH
	55	TH		539	CASP12		1023	XPC		1507	PDE6A
	56	C1QB		540	SLC33A1		1024	UNC119		1508	NPHS2
	57	C1QA		541	PDE8B		1025	NCR3		1509	ENPP1
	58	COL6A1		542	AFG3L2		1026	CC2D1A		1510	PPOX
	59	CD151		543	AKR1D1		1027	SHROOM4		1511	CHMP2B
	60	CR1		544	CISD2		1028	TNFRSF10B		1512	SERPINI1
	61	DPP6		545	PYY		1029	CHST3		1513	ESR1
	62	EFEMP1		546	DCTN1		1030	EHMT1		1514	CPS1
	63	ABCC11		547	MGP		1031	AICDA		1515	NDUFS4
	64	PANK2		548	FCGR2B		1032	HR		1516	RP2
	65	ATP6V1B1		549	SMAD7		1033	GUCA1A		1517	OPHN1
	66	ATP6V0A4		550	NCF2		1034	TSEN2		1518	TRPC6
	67	HOXD10		551	DAZL		1035	ZFPM2		1519	SLC4A1
	68	MANBA		552	ATP2A1		1036	MDM2		1520	HSD17B4
	69	HOXA1		553	KITLG		1037	ACAT1		1521	IQCB1
	70	HOXA11		554	PIGA		1038	ADAMTSL2		1522	ABCD3
	71	SECISBP2		555	KCNJ10		1039	LRTOMT		1523	PHKA1
	72	SLC2A4		556	DNM2		1040	RELN		1524	NAGA
	73	UBR1		557	FH		1041	SLC25A3		1525	NR5A1
	74	SIL1		558	PCSK9		1042	BPGM		1526	VCP
	75	GALC		559	GDNF		1043	JAK2		1527	PHKB
	76	PHYH		560	CTH		1044	SLC35C1		1528	PABPN1
	77	TRMU		561	ROBO2		1045	PROS1		1529	F2
	78	ADAMTSL4		562	CAV3		1046	NDP		1530	ARHGEF9
	79	EIF2B5		563	ZNF674		1047	IRAK4		1531	PDSS2
	80	ST14		564	HMOX1		1048	IKBKG		1532	REEP1
	81	CHM		565	GNE		1049	VNN1		1533	EDNRB
	82	COG1		566	FOXP2		1050	MFRP		1534	EBP
	83	KIAA0415		567	MCFD2		1051	CD209		1535	DPYS
	84	PAX8		568	SOX2		1052	PLAU		1536	TAT
	85	POMC		569	ADD1		1053	MUC7		1537	PARK2
	86	SDHC		570	ARL6		1054	SLC36A2		1538	MTRR
	87	KLKB1		571	ACVR1B		1055	ITGA7		1539	CPT2
	88	TRIOBP		572	DNAJC19		1056	NFKBIL1		1540	MTR
	89	SMOC1		573	ATG16L1		1057	SDHD		1541	MTM1
	90	EIF2B4		574	IFT80		1058	FGFR2		1542	CDKN1C
	91	FAM134B		575	COL4A3		1059	PRICKLE1		1543	CDKN1A
	92	CCND1		576	CLDN16		1060	MTHFD1		1544	LYZ
	93	AK2		577	INS		1061	PVRL4		1545	CDH1
	94	SNCAIP		578	FMR1		1062	IL10RA		1546	PHKA2
	95	ACADVL		579	AQP1		1063	DNAI1		1547	LAMP2
	96	TIMP3		580	GHRHR		1064	AQP3		1548	RUNX1
	97	CYP2E1		581	ACOX1		1065	GALT		1549	MAP2K1
	98	USP9Y		582	ZDHHC9		1066	GCKR		1550	BMPR1B
	99	MMP9		583	NDUFA2		1067	L1CAM		1551	ARX
	100	AIPL1		584	WNK1		1068	STIM1		1552	UQCRB
	101	FBXO7		585	LRP4		1069	GPC6		1553	ITCH
	102	OAS1		586	SPATA16		1070	ITM2B		1554	TUFM
	103	SUOX		587	MITF		1071	ECM1		1555	SPR
	104	CYP27B1		588	AIFM1		1072	CATSPER1		1556	CETP
	105	PQBP1		589	CLDN1		1073	PRPF31		1557	C6
	106	NPR2		590	PHF8		1074	TTR		1558	CDK4
	107	SERPINA6		591	TEAD1		1075	KCNJ2		1559	SOS1
	108	SERPINA3		592	TMPO		1076	AP1S2		1560	TP63
	109	TAP2		593	HADH		1077	LPIN2		1561	NFKBIA
	110	PSMB8		594	TRPM7		1078	LPIN1		1562	ENG
	111	HTRA2		595	PTH1R		1079	BBS4		1563	CD55
	112	ASPA		596	FGB		1080	BBS2		1564	AUH
	113	ALDH3A2		597	TCN2		1081	BDNF		1565	JAG1
	114	C8B		598	EPOR		1082	MTMR2		1566	ACTB
	115	ATM		599	GYG1		1083	SLC9A3R1		1567	ACSL4
	116	ADRA2C		600	MYF6		1084	SH3PXD2B		1568	BCKDHB
	117	APRT		601	BRWD3		1085	RFT1		1569	BUB1B
	118	APOA4		602	TAB2		1086	MPDU1		1570	FANCM
	119	RPS17		603	HCCS		1087	SLC6A8		1571	FANCL
	120	RPL5		604	CXCL12		1088	HSD3B7		1572	FANCF
	121	ADH1C		605	SUFU		1089	ALDOB		1573	PDCD1
	122	RPS26		606	EGF		1090	EPCAM		1574	ORM1
	123	VRK1		607	SEMA3E		1091	ANO6		1575	FCGR1A
	124	RPS7		608	MINPP1		1092	ANO5		1576	PPP1R3A
	125	RPS10		609	HGD		1093	STRA6		1577	ICAM1
	126	CCM2		610	GNPTAB		1094	PPT1		1578	FOXP3
	127	RFX5		611	CD19		1095	PHGDH		1579	IFNGR2
	128	NQO1		612	EMG1		1096	JAM3		1580	IFNGR1
	129	FGG		613	IL1RN		1097	JPH3		1581	CLCN7
	130	FGA		614	EPHA2		1098	IMPDH1		1582	CFI
	131	H6PD		615	MUT		1099	FLVCR1		1583	MVK
	132	NT5C3		616	GPD1L		1100	DFNB59		1584	SLC2A1
	133	TBX21		617	SCGB1A1		1101	RAD54L		1585	FAAH
	134	GRHPR		618	PCCB		1102	EPHX1		1586	TACSTD2
	135	AGPAT2		619	CBS		1103	IRAK3		1587	CD3G
	136	DHODH		620	BBS12		1104	ITK		1588	CD3E
	137	CYP2D6		621	COG7		1105	GYPC		1589	CD247
	138	CYBA		622	SAA1		1106	MAGT1		1590	C1QC
	139	CES1		623	PCCA		1107	FERMT3		1591	BLNK
	140	MS4A1		624	SLC34A2		1108	MYO5A		1592	MYLK2
	141	ASL		625	SPATA7		1109	FADD		1593	TYMP
	142	TWIST1		626	SYCP3		1110	DKC1		1594	SLC22A5
	143	TLR2		627	MYO1A		1111	ANK1		1595	MRPS22
	144	LTA		628	RAD50		1112	AIMP1		1596	CDH15
	145	MAT1A		629	PCSK1		1113	BIN1		1597	NDUFV1
	146	LOXL1		630	MPZ		1114	ABCB11		1598	PYGM
	147	SOD2		631	ADIPOQ		1115	ABCA1		1599	PTS
	148	C4A		632	FREM1		1116	CLDN14		1600	PRPS1
	149	NBN		633	SLC11A2		1117	ALG6		1601	SLC16A2
	150	CTDP1		634	KLF11		1118	ALG3		1602	SLC5A2
	151	IMPDH2		635	FRZB		1119	C8A		1603	FANCI
	152	HMBS		636	HABP2		1120	UCP3		1604	ECE1
	153	RPGR		637	SLC9A6		1121	SCN4B		1605	GPSM2
	154	GPHN		638	PTPN14		1122	LMAN1		1606	ERCC4
	155	GCH1		639	MAPT		1123	AKAP10		1607	DDB2
	156	HNMT		640	CHRNE		1124	TMEM67		1608	PAFAH1B1
	157	A2M		641	PPP2R1B		1125	SQSTM1		1609	CYBB
	158	ZBTB16		642	ALPL		1126	SPG20		1610	SACS
	159	MERTK		643	MAMLD1		1127	TUBB2B		1611	IGF1
	160	PRPH		644	TRPV4		1128	RPS24		1612	GRIA3
	161	FANCA		645	MED25		1129	GGCX		1613	NF2
	162	FANCE		646	UGT2B17		1130	ATP13A2		1614	NDUFA1
	163	PON2		647	ATXN7		1131	JUP		1615	ATP2A2
	164	FANCD2		648	TRPM6		1132	OCRL		1616	ACADS
	165	NR3C1		649	SLC9A9		1133	ACTA2		1617	ACTN2
	166	HAX1		650	RRAS2		1134	FOXRED1		1618	RPL35A
	167	TGFBR1		651	SLC27A4		1135	PRKRA		1619	MECP2
	168	EPM2A		652	SI		1136	ASIP		1620	FLNA
	169	NAGS		653	CRELD1		1137	MASP2		1621	FBP1
	170	NAGLU		654	MTMR14		1138	SMS		1622	ADH1B
	171	F8		655	UMPS		1139	BUB1		1623	GCK
	172	VPS13A		656	ARL13B		1140	APOL1		1624	COL4A5
	173	VLDLR		657	TDGF1		1141	GNB3		1625	ARSB
	174	KANK1		658	NPC2		1142	PRSS2		1626	CA2
	175	IGF2BP2		659	ATP8B1		1143	POMGNT1		1627	DYM
	176	TPM1		660	SLC16A12		1144	LITAF		1628	LRRC50
	177	VDR		661	HIBCH		1145	ABCD1		1629	WDR72
	178	SMC3		662	ZFYVE27		1146	NHS		1630	TPCN2
	179	TPMT		663	CHST14		1147	MEN1		1631	MSH6
	180	CYP2R1		664	FA2H		1148	RAB3GAP2		1632	SELP
	181	PAPSS2		665	ZEB1		1149	ALG1		1633	LAMC2
	182	ALOX5		666	SAMHD1		1150	FASTKD2		1634	COL7A1
	183	ALDH18A1		667	SLC29A3		1151	HSPB1		1635	SLC25A38
	184	PHF6		668	LDHB		1152	POMT2		1636	NUBPL
	185	MYCN		669	SLC5A1		1153	POMT1		1637	FAM83H
	186	MGAT2		670	SLC4A11		1154	TCAP		1638	SLC34A3
	187	PLOD3		671	NDUFS8		1155	SGCB		1639	BMP4
	188	PLOD2		672	SLC39A13		1156	FKRP		1640	ATR
	189	NCSTN		673	TMEM126A		1157	CLN6		1641	AQP9
	190	ARHGEF10		674	CRYM		1158	CLN5		1642	AMH
	191	BAG3		675	BCL10		1159	SGCG		1643	CHRNA2
	192	CTRC		676	KIAA1279		1160	KL		1644	GIGYF2
	193	ETFB		677	IRF5		1161	BHLHE41		1645	ICK
	194	KCNJ11		678	KIF21A		1162	FGF9		1646	EFHC1
	195	ABL1		679	PDHB		1163	PON1		1647	XPA
	196	RDX		680	PDHA1		1164	CHN1		1648	AHSG
	197	MAD1L1		681	CDKAL1		1165	ATP1A2		1649	SDHA
	198	LIPH		682	OBSL1		1166	ALS2		1650	NPC1L1
	199	AKT1		683	TSFM		1167	AQP2		1651	PSEN2
	200	CHUK		684	AAAS		1168	SNAP29		1652	GMPR
	201	CD81		685	MBD5		1169	QDPR		1653	RNF6
	202	HMGCL		686	TYROBP		1170	SGCA		1654	RNASET2
	203	ART4		687	SDHAF1		1171	PDGFB		1655	YARS
	204	PPARA		688	TTN		1172	PNPO		1656	NKX3-2
	205	BCAM		689	IL2RG		1173	NRXN1		1657	MED17
	206	LIPI		690	CRBN		1174	NR0B2		1658	SERPINA10
	207	PTGIS		691	TK2		1175	ARHGAP26		1659	B3GALTL
	208	GRN		692	SAR1B		1176	ANTXR1		1660	RPL11
	209	FOXP1		693	CCBE1		1177	CDKN1B		1661	LHB
	210	PHB		694	SNRNP200		1178	ANG		1662	XRCC3
	211	OPCML		695	CAV1		1179	TCOF1		1663	MYH8
	212	MRPS16		696	TRIP11		1180	PEX13		1664	MYH2
	213	CYB5A		697	SCGB3A2		1181	NDRG1		1665	TRIM32
	214	UMOD		698	PGM1		1182	TLR4		1666	SCO2
	215	BTD		699	FTSJ1		1183	COMT		1667	MTTP
	216	CDK5RAP2		700	BBS7		1184	CSNK1D		1668	LMNA
	217	STK11		701	BBS1		1185	PKD1		1669	ETV6
	218	GHR		702	MYH6		1186	COCH		1670	GALNT3
	219	DSP		703	SLC30A8		1187	RS1		1671	APOH
	220	GAD1		704	CBX2		1188	CSTB		1672	AP4M1
	221	CCT5		705	DNAI2		1189	GAMT		1673	STS
	222	DNASE1		706	TACO1		1190	PDHX		1674	CYP11A1
	223	ABO		707	CNTNAP2		1191	MSMB		1675	KHK
	224	TALDO1		708	MARVELD2		1192	AIP		1676	HDAC4
	225	TDP1		709	IHH		1193	GHRL		1677	MMACHC
	226	MXI1		710	SATB2		1194	RAD54B		1678	PITX2
	227	CDAN1		711	EHBP1		1195	CCDC50		1679	PITX1
	228	ALG12		712	AMPD1		1196	TMEM43		1680	TINF2
	229	CXCR4		713	RAB3GAP1		1197	MFSD8		1681	RANBP2
	230	IL4R		714	SUCLG1		1198	AHI1		1682	ARFGEF2
	231	SYP		715	KCNJ13		1199	RFXANK		1683	SGCE
	232	OSTM1		716	SLC6A2		1200	TCIRG1		1684	HGSNAT
	233	TMPRSS6		717	TMEM70		1201	TOP1		1685	ATP6AP2
	234	FTL		718	MCPH1		1202	CST3		1686	AK1
	235	EPHX2		719	RRM2B		1203	HYLS1		1687	INF2
	236	UPB1		720	PEX2		1204	TNNC1		1688	AIRE
	237	TOR1A		721	PHKG2		1205	FGD4		1689	NEXN
	238	OPTN		722	AMPD3		1206	UBIAD1		1690	SCNN1G
	239	MRE11A		723	SFTPC		1207	ZFYVE26		1691	NOTCH1
	240	WDR35		724	SFTPB		1208	AASS		1692	MLL2
	241	STAR		725	DUOXA2		1209	PEX7		1693	TNFRSF11B
	242	RPS6KA3		726	GNPTG		1210	SLC4A4		1694	PTPRJ
	243	GALE		727	IL7R		1211	NEFL		1695	LRP6
	244	CA8		728	DNMT3B		1212	RDH5		1696	PKP2
	245	ADAMTS10		729	TBP		1213	ROR2		1697	TREX1
	246	CCL2		730	AGA		1214	KRT17		1698	ZNF365
	247	FANCC		731	GPD2		1215	SPTBN2		1699	MYBPC3
	248	A4GALT		732	CDHR1		1216	MAF		1700	DSC3
	249	SMARCB1		733	CDH23		1217	SHOC2		1701	CEL
	250	TBX15		734	MSH3		1218	SLC6A20		1702	CACNA1A
	251	ATN1		735	GBA		1219	MYD88		1703	COL4A6
	252	DES		736	SMAD9		1220	OGG1		1704	COL4A1
	253	DIP2B		737	OAT		1221	RBM20		1705	CLN8
	254	SLC6A16		738	CYB5R3		1222	UBE3A		1706	BCHE
	255	ATP7B		739	ZEB2		1223	UNG		1707	FUT3
	256	AGRN		740	LDB3		1224	OTC		1708	CACNB2
	257	GNMT		741	VEGFA		1225	ACP1		1709	CTNNB1
	258	ERBB3		742	HPS3		1226	RARS2		1710	KIT
	259	ERBB2		743	SBDS		1227	PEX3		1711	MCC
	260	PIK3CA		744	EIF2AK3		1228	PEX16		1712	ARSA
	261	SUMO1		745	RECQL4		1229	PEX5		1713	WDR62
	262	GJB3		746	GCSH		1230	NEFH		1714	TCF4
	263	ITGB4		747	COX6B1		1231	KRT8		1715	SOX17
	264	LYST		748	MOCS1		1232	GFAP		1716	LPL
	265	ADAM9		749	CLCN2		1233	SMN2		1717	F12
	266	BBS5		750	CNTN1		1234	SMN1		1718	CHI3L1
	267	GFER		751	ADRB2		1235	PEX12		1719	ABCG5
	268	CHEK2		752	FUS		1236	IRF1		1720	HSPG2
	269	CHD7		753	HBB		1237	FAM58A		1721	CRYAA
	270	IQSEC2		754	TJP2		1238	HMGCR		1722	CYP3A4
	271	CACNA1H		755	IDH2		1239	CISH		1723	HRG
	272	CACNA1F		756	IDH3B		1240	DYSF		1724	RB1CC1
	273	GCLM		757	FBN1		1241	NELF		1725	TECTA
	274	TTC8		758	PSENEN		1242	KRT10		1726	SLC12A1
	275	TAP1		759	TLR5		1243	MEF2A		1727	PTCH1
	276	HLA-C		760	P2RX1		1244	SMAD4		1728	NOTCH3
	277	PLA2G6		761	RAC2		1245	HUWE1		1729	TGFBR2
	278	CBL		762	CAPN3		1246	ERCC2		1730	PRF1
	279	ATPAF2		763	FCN3		1247	PSEN1		1731	GNRH1
	280	ERCC5		764	KCNE2		1248	GLI3		1732	CRYGS
	281	CITED2		765	LMNB2		1249	AXIN2		1733	DDC
	282	LIPA		766	LMNB1		1250	CARD9		1734	UCP2
	283	GLE1		767	HLCS		1251	SURF1		1735	SCARB1
	284	LGALS2		768	C1GALT1C1		1252	KDR		1736	CACNA2D4
	285	GCDH		769	PROC		1253	SRD5A3		1737	FOXI1
	286	PDSS1		770	OSMR		1254	GJB2		1738	DUOX2
	287	VCL		771	RIMS1		1255	EMD		1739	CENPJ
	288	GATA3		772	SLC35A1		1256	SPINK1		1740	ATRX
	289	HAMP		773	ROBO3		1257	BSCL2		1741	LMBR1
	290	PCBD1		774	PNP		1258	GJB1		1742	CPN1
	291	GNAI2		775	ME2		1259	ABHD5		1743	ELN
	292	ATP1A3		776	CUL7		1260	PTGER2		1744	AKT2
	293	SOD1		777	PLA2G7		1261	HSF4		1745	RET
	294	APOE		778	TSPYL1		1262	GSTP1		1746	PKHD1
	295	COL1A2		779	PLG		1263	ADRA2A		1747	CUBN
	296	ATP2C1		780	NF1		1264	PLN		1748	EN2
	297	IGBP1		781	GUCA1B		1265	SETBP1		1749	GATM
	298	CD44		782	EDN1		1266	KARS		1750	HERC2
	299	TSPAN12		783	IL2RA		1267	MYO9B		1751	LRP2
	300	SNCB		784	ITPR1		1268	SYNGAP1		1752	PER2
	301	PRKCSH		785	KCTD7		1269	ASPM		1753	CD2AP
	302	TNNT2		786	FSCN2		1270	ATP2B2		1754	GLA
	303	HAL		787	NPY		1271	LIPC		1755	SCNN1B
	304	SLC2A9		788	GUSB		1272	FABP2		1756	FAM123B
	305	STX16		789	FHL1		1273	PEX6		1757	SC5DL
	306	PRKCH		790	DARS2		1274	CASK		1758	GJA5
	307	FANCG		791	SEPSECS		1275	POF1B		1759	ZMPSTE24
	308	SEPN1		792	PTRF		1276	CACNA1C		1760	GJA1
	309	FGFR4		793	AMACR		1277	NSDHL		1761	ARHGAP9
	310	TPM2		794	PFKM		1278	B4GALT1		1762	AGTR1
	311	RTN4R		795	ATXN10		1279	PLEKHG4		1763	DYNC2H1
	312	STAT3		796	SPTB		1280	PRPF3		1764	SHANK3
	313	SIAE		797	LEMD3		1281	ACAD9		1765	CASP8
	314	DCN		798	MLH1		1282	PMM2		1766	PIKFYVE
	315	TBX3		799	TAPBP		1283	SMARCA4		1767	NEUROD1
	316	ZNF513		800	EPAS1		1284	CILP		1768	CUL4B
	317	PRKCG		801	CTSA		1285	FKBP10		1769	KIAA0196
	318	PRKAR1A		802	SLC34A1		1286	ISCU		1770	PTF1A
	319	PRKAG3		803	NLGN3		1287	ADAMTS13		1771	MMAB
	320	FN1		804	LCA5		1288	DTNA		1772	UNC13D
	321	HRAS		805	TTPA		1289	CYP21A2		1773	FREM2
	322	ADA		806	SLC1A3		1290	MYL2		1774	L2HGDH
	323	ACTA1		807	FOLR1		1291	ABCC6		1775	BCS1L
	324	INPP5E		808	NPM1		1292	COL6A3		1776	D2HGDH
	325	ARHGEF6		809	CD244		1293	ASCL1		1777	IGF2R
	326	ZAP70		810	EIF2B1		1294	SP110		1778	DHCR7
	327	LTBP2		811	CFHR3		1295	EFEMP2		1779	CTNS
	328	EXT2		812	B4GALT7		1296	MTPAP		1780	CREBBP
	329	EXT1		813	APOA5		1297	PMS2		1781	DPYD
	330	EDN3		814	SELL		1298	HTRA1		1782	VPS33B
	331	LRAT		815	EIF2B3		1299	SGCD		1783	COL17A1
	332	LIG4		816	IDS		1300	FAM126A		1784	LRP5
	333	FTCD		817	KNG1		1301	NPHP1		1785	LAMB2
	334	PSPH		818	ITIH4		1302	THRB		1786	ETFDH
	335	CA12		819	ITIH1		1303	SEC63		1787	COL9A3
	336	UGT1A1		820	LFNG		1304	CYP1B1		1788	LAMA2
	337	VKORC1		821	LMBRD1		1305	PAK3		1789	KRT5
	338	UNC93B1		822	CPOX		1306	ATXN1		1790	KCNA1
	339	C7		823	DLG3		1307	TRIM37		1791	KAL1
	340	LCAT		824	PTCH2		1308	PMS1		1792	ITGA6
	341	SLC2A2		825	GRIK2		1309	CP		1793	INSR
	342	PAH		826	NDUFS6		1310	STAT1		1794	FOXC1
	343	MYOC		827	EIF2B2		1311	AGPS		1795	FKTN
	344	MSH2		828	CHMP4B		1312	RAF1		1796	F5
	345	LIG1		829	MTHFR		1313	GBE1		1797	F13A1
	346	HSD17B3		830	RBM28		1314	CASR		1798	GAA
	347	FAH		831	NKX2-5		1315	LHCGR		1799	SART3
	348	ERCC3		832	NDUFS2		1316	GK		1800	IGHMBP2
	349	APOC3		833	EVC2		1317	APCDD1		1801	HSD11B2
	350	APOA1		834	LEPR		1318	BMPR2		1802	GLB1
	351	ACTN3		835	OPA3		1319	KIF1B		1803	GYS2
	352	KIF5A		836	TSEN34		1320	SLC25A20		1804	IGF1R
	353	PORCN		837	MCOLN1		1321	CYP2A6		1805	SLC46A1
	354	RASA1		838	BANK1		1322	DIAPH2		1806	SYNE2
	355	SLC26A4		839	NDUFA13		1323	CYP2C9		1807	TFAP2B
	356	MPI		840	LEF1		1324	CLCN5		1808	TPP1
	357	MIF		841	COQ2		1325	SBF2		1809	MSX1
	358	GALK1		842	PNPLA6		1326	ATP7A		1810	SOD3
	359	DPM1		843	PALLD		1327	RPGRIP1L		1811	ABCC8
	360	CYP2C19		844	HMGCS2		1328	EYA4		1812	HMCN1
	361	CRYAB		845	NR3C2		1329	SALL1		1813	CFHR1
	362	APOA2		846	SPINT2		1330	FIG4		1814	TBCE
	363	AFP		847	TGFB1		1331	MMP2		1815	MYO15A
	364	ACY1		848	ERCC1		1332	LAMA3		1816	GLO1
	365	PPIB		849	GLUL		1333	NEU1		1817	ALG9
	366	DARC		850	GLRB		1334	ETFA		1818	GNAS
	367	ABCB1		851	TBXA2R		1335	CFB		1819	SOBP
	368	MET		852	SCN1B		1336	DSG2		1820	PRB3
	369	TARDBP		853	PEPD		1337	PRG4		1821	TTBK2
	370	RP9		854	EDNRA		1338	HEXA		1822	SRD5A2
	371	POLR1C		855	NPHS1		1339	COL9A1		1823	GARS
	372	CFD		856	KCNH2		1340	FECH		1824	MCCC1
	373	STAT5B		857	DLAT		1341	DSC2		1825	F7
	374	GLRX5		858	CAT		1342	ATCAY		1826	F11
	375	ABCB7		859	FUCA1		1343	NIPBL		1827	AGL
	376	NEK1		860	DCC		1344	GNS		1828	ACVRL1
	377	GPX1		861	NDUFV2		1345	IKBKAP		1829	ABCA3
	378	HSPD1		862	EPB41		1346	LIFR		1830	ACVR2B
	379	TLR1		863	UROC1		1347	AMN		1831	HOXD13
	380	PLP1		864	PLCE1		1348	JAK3		1832	FERMT1
	381	BMPR1A		865	G6PC3		1349	CRX		1833	DBH
	382	NDUFAF3		866	PITPNM3		1350	AVP		1834	NAT2
	383	ANGPTL3		867	WNK4		1351	PKLR		1835	LPA
	384	ETHE1		868	ELAC2		1352	BAAT		1836	MYH14
	385	EGFR		869	LDHA		1353	GABRD		1837	PPARG
	386	CHRNB1		870	CR2		1354	ALAD		1838	COL4A4
	387	RAI1		871	CLCNKB		1355	ERCC8		1839	TSC2
	388	SPG7		872	POLG2		1356	CTSC		1840	FAM20C
	389	KRT18		873	RGS9		1357	FCGR3A		1841	SLC16A1
	390	THBS2		874	MKS1		1358	LARGE		1842	SCN1A
	391	THBD		875	EMX2		1359	MYO7A		1843	MYL3
	392	ITPKC		876	EPX		1360	GM2A		1844	COL6A2
	393	COMP		877	HNF1B		1361	MFN2		1845	LMF1
	394	THAP1		878	SERPINF2		1362	GABRG2		1846	MYH7
	395	PTHLH		879	GLUD1		1363	GALNS		1847	SLC39A4
	396	SLC2A10		880	CD320		1364	CSRP3		1848	KCNE3
	397	IRS2		881	PGAM2		1365	PEX26		1849	ALDH9A1
	398	RNASEH2A		882	PUS1		1366	GABRA1		1850	SDHB
	399	BSG		883	SERPINE1		1367	LAMB3		1851	PTPRC
	400	AURKA		884	MKKS		1368	CDH3		1852	C3
	401	INSL3		885	CA1		1369	FLT4		1853	NCF1
	402	SRC		886	BCKDHA		1370	DIAPH1		1854	STIL
	403	SEC23A		887	ATXN3		1371	PAX6		1855	MUTYH
	404	ING1		888	ATIC		1372	DPAGT1		1856	SEC23B
	405	XPNPEP3		889	ZFHX3		1373	ASAH1		1857	TPM3
	406	RAPSN		890	GCGR		1374	CASQ2		1858	DNAH11
	407	C5		891	SLC25A4		1375	COX15		1859	DHCR24
	408	HSPB8		892	AMT		1376	EP300		1860	SETX
	409	HPD		893	ALDH6A1		1377	XK		1861	ACTC1
	410	B2M		894	ALDH2		1378	PCNT		1862	GPR98
	411	HOXA2		895	ALDH5A1		1379	CPT1A		1863	PLA2G4A
	412	LBR		896	KCNMB1		1380	ABCC2		1864	PALB2
	413	KRIT1		897	IYD		1381	FLNC		1865	RNASEH2C
	414	RIN2		898	SFTPA2		1382	ANK2		1866	RYR1
	415	MOCS2		899	NEB		1383	ITGB2		1867	ALX3
	416	VPS13B		900	GPC3		1384	FXYD2		1868	GALNT12
	417	ALDOA		901	SUMF1		1385	AGT		1869	XYLT1
	418	KRAS		902	DOK7		1386	DFNA5		1870	RYR2
	419	RAB23		903	SFTPA1		1387	ABAT		1871	PEX14
	420	RAB27A		904	MAPK10		1388	CD36		1872	RPGRIP1
	421	ABCG8		905	TF		1389	STXBP2		1873	PINK1
	422	ACTN4		906	HNF1A		1390	TNXB		1874	OXCT1
	423	BAX		907	FLNB		1391	SLC10A2		1875	CLCNKA
	424	WNT7A		908	SLC37A4		1392	HK1		1876	ABCB4
	425	INVS		909	DLC1		1393	ACADL		1877	PLEKHG5
	426	NPHP4		910	RAD51		1394	NLRP12		1878	ACAD8
	427	NPHP3		911	LTBP3		1395	HEXB		1879	EVC
	428	PSAT1		912	MBTPS2		1396	MCEE		1880	EPHB2
	429	SCARB2		913	FRAS1		1397	ALDH7A1		1881	COL11A2
	430	BLMH		914	VCAN		1398	NDUFAF2		1882	ABCC9
	431	NDUFS1		915	NPC1		1399	ACADM		1883	FOXF1
	432	BLK		916	FMO3		1400	CYP4V2		1884	DBT
	433	MAOA		917	SHANK2		1401	SLC6A19		1885	XYLT2
	434	MCM6		918	TXNDC3		1402	SDC3		1886	KCNQ2
	435	PLCB1		919	KALRN		1403	FAM161A		1887	IDUA
	436	PLTP		920	CFL2		1404	TP53		1888	F13B
	437	PTPN11		921	SIX5		1405	LRRC8A		1889	GRM6
	438	HPS1		922	CDC73		1406	CD59		1890	ADAMTS17
	439	UBE2A		923	ATP6V0A2		1407	MAN2B1		1891	ESPN
	440	AP3B1		924	SERPINC1		1408	RFXAP		1892	GLIS2
	441	GC		925	PRCD		1409	TAF1		1893	ACTG1
	442	LCT		926	FGFR3		1410	SMARCAL1		1894	GDF1
	443	KCNQ1		927	GFM1		1411	GPT		1895	ALMS1
	444	HSD11B1		928	ICOS		1412	GDI1		1896	ADRB1
	445	SERPINH1		929	DMGDH		1413	SNTA1		1897	COL1A1
	446	FOXG1		930	KCNJ5		1414	TSG101		1898	CCDC28B
	447	PLOD1		931	PYCR1		1415	TMC6		1899	CACNA1S
	448	PPP2R2B		932	PEX10		1416	TMC8		1900	MLYCD
	449	GIF		933	HLA-DPB1		1417	CHIT1		1901	PECAM1
	450	APOC2		934	SNAI2		1418	BRAF		1902	LTBP4
	451	NKX2-1		935	IRF6		1419	TYK2		1903	MED12
	452	HPS6		936	HYAL1		1420	CA4		1904	TFR2
	453	SPTLC2		937	SLC22A4		1421	WAS		1905	COL3A1
	454	ITPA		938	SLC22A12		1422	C9		1906	PSAP
	455	HPS5		939	KCNJ1		1423	NHEJ1		1907	PTEN
	456	TBX5		940	IL12RB1		1424	SLC40A1		1908	PIGM
	457	STRC		941	IL10RB		1425	LRPPRC		1909	SLC12A6
	458	NEK8		942	PMP22		1426	STX11		1910	MLPH
	459	IL6R		943	DPM3		1427	SLC7A9		1911	CLN3
	460	AXIN1		944	CFC1		1428	SLC3A1		1912	ABHD12
	461	COL9A2		945	WWC1		1429	BLOC1S3		1913	CYLD
	462	HNF4A		946	TSC1		1430	NR4A2		1914	ST3GAL5
	463	SOX18		947	COG5		1431	NDUFS7		1915	ARG1
	464	WT1		948	VIM		1432	CYP27A1		1916	TFAP2A
	465	MEFV		949	NOTCH2		1433	TNNT1		1917	SLC11A1
	466	TCF7L2		950	PDP1		1434	POLG		1918	CEP290
	467	TUBB3		951	AHCY		1435	MAP2K2		1919	AARS
	468	SDCCAG8		952	PIGR		1436	ACVR1		1920	CHST6
	469	NDUFA11		953	MYO5B		1437	SPRED1		1921	ZNF592
	470	GCLC		954	PLA2G2A		1438	PROK2		1922	GLDC
	471	TPRN		955	SAT1		1439	NT5E		1923	GDAP1
	472	RNASEL		956	UCHL1		1440	FLCN		1924	G6PD
	473	LDLR		957	PLEKHM1		1441	SLC25A19		1925	TSEN54
	474	APTX		958	SLC35D1		1442	NIPA1		1926	PC
	475	PIP5K1C		959	FXN		1443	CIRH1A		1927	ABCA4
	476	ACE		960	FOXL2		1444	FBLN5		1928	APOB
	477	VAPB		961	MYC		1445	COG8		1929	HADHB
	478	TOPORS		962	GYS1		1446	SIX1		1930	HADHA
	479	DICER1		963	CSF2RA		1447	LEPRE1		1931	FGFR1
	480	HSPB3		964	ALDH4A1		1448	SLC12A3		1932	FUT6
	481	SPTAN1		965	KCNMA1		1449	SLC7A7		1933	DDX11
	482	APC		966	TRAPPC9		1450	HP		1934	PRKAG2
	483	CYP3A5		967	DMD		1451	FGF14		1935	SLC26A2
	484	PNKP		968	CERKL		1452	RNASEH2B
